# Supplementary material for: GWAS meta-analysis identifies five susceptibility loci for endometrial cancer
Source: eBioMedicine. 2025 Jul 8;118:105830. doi: 10.1016/j.ebiom.2025.105830 (PMC12275056; doi:10.1016/j.ebiom.2025.105830)
Supplement: Supplementary Table S1 — Supplementary Table 1: Studies in the meta-analysis. [file mmc1.xlsx]

## Sheet: Tabelle1
Cohort	Genome Build	Cases	Controls	N total	ICD-10 code	Ethnicity reported	Age reported	citation
JAPAN Biobank	ch37	1200	60614	61814	C54.9	East Asian	All females = 61.5y (mean); females with Endometrial cancer 58.51y (mean)	Sakaue S, Kanai M, Tanigawa Y, Karjalainen J, Kurki M, Koshiba S, Narita A, Konuma T, Yamamoto K, Akiyama M, Ishigaki K, Suzuki A, Suzuki K, Obara W, Yamaji K, Takahashi K, Asai S, Takahashi Y, Suzuki T, Shinozaki N, Yamaguchi H, Minami S, Murayama S, Yoshimori K, Nagayama S, Obata D, Higashiyama M, Masumoto A, Koretsune Y; FinnGen; Ito K, Terao C, Yamauchi T, Komuro I, Kadowaki T, Tamiya G, Yama…
ECAC	ch37	12270	46126	58396	C54	European	Cases = 53.4y +/- 13.4y; Controls = 63.1y +/- 9.1y. (Average +/- S.D.)	O'Mara TA, Glubb DM, Amant F, Annibali D, Ashton K, Attia J, Auer PL, Beckmann MW, Black A, Bolla MK, Brauch H, Brenner H, Brinton L, Buchanan DD, Burwinkel B, Chang-Claude J, Chanock SJ, Chen C, Chen MM, Cheng THT, Clarke CL, Clendenning M, Cook LS, Couch FJ, Cox A, Crous-Bous M, Czene K, Day F, Dennis J, Depreeuw J, Doherty JA, Dörk T, Dowdy SC, Dürst M, Ekici AB, Fasching PA, Fridley BL, Fried…
Estonian biobank	ch37	787	48058	48845	C54.1	European	Cases = 63.1y +/- 11.6y; Controls = 41.7y +/- 16.7y (Age +/- S.D.)	Leitsalu L, Haller T, Esko T, Tammesoo ML, Alavere H, Snieder H, Perola M, Ng PC, Mägi R, Milani L, Fischer K, Metspalu A. Cohort Profile: Estonian Biobank of the Estonian Genome Center, University of Tartu. Int J Epidemiol. 2015 Aug;44(4):1137-47. doi: 10.1093/ije/dyt268. Epub 2014 Feb 11. PMID: 24518929.
FINNGEN r6	ch38	1430	116981	118411	C54	European	All participants = 63y(Median); females with Endometrial cancer 64.06 y (Mean)	https://r6.finngen.fi/pheno/C3_CORPUS_UTERI_EXALLC; Kurki MI, Karjalainen J, Palta P, Sipilä TP, Kristiansson K, Donner KM, Reeve MP, Laivuori H, Aavikko M, Kaunisto MA, Loukola A, Lahtela E, Mattsson H, Laiho P, Della Briotta Parolo P, Lehisto AA, Kanai M, Mars N, Rämö J, Kiiskinen T, Heyne HO, Veerapen K, Rüeger S, Lemmelä S, Zhou W, Ruotsalainen S, Pärn K, Hiekkalinna T, Koskelainen S, Paajane…
UK biobank	ch37	1866	17401	19267	C54	European	Cases = 60.8y +/- 6.2y; Controls = 55.9 +/- 8y (Age +/- S.D.)	Kho PF, Mortlock S; Endometrial Cancer Association Consortium; International Endometriosis Genetics Consortium; Rogers PAW, Nyholt DR, Montgomery GW, Spurdle AB, Glubb DM, O'Mara TA. Genetic analyses of gynecological disease identify genetic relationships between uterine fibroids and endometrial cancer, and a novel endometrial cancer genetic risk region at the WNT4 1p36.12 locus. Hum Genet. 2021 …
TOTAL		17278	289180	306458
