# Supplementary material for: GWAS meta-analysis identifies five susceptibility loci for endometrial cancer
Source: eBioMedicine. 2025 Jul 8;118:105830. doi: 10.1016/j.ebiom.2025.105830 (PMC12275056; doi:10.1016/j.ebiom.2025.105830)
Supplement: Supplementary Table S2 — Supplementary Table 2: Set of credible risk variants at each of the five loci. [file mmc2.xlsx]

## Sheet: Tabelle1
locus	rsID	chr_hg19	pos_hg19	Allele1	Allele2	Effect	StdErr	Freq1	P.value	Posterior probability
12q21.2	rs1242273	12	78328034	T	C	-0.0818	0.0127	0.5415	1.22e-10	0.0559617
12q21.2	rs1677895	12	78328188	A	T	0.0827	0.0127	0.4566	8.49e-11	0.0797659
12q21.2	rs1242271	12	78328705	T	C	0.0821	0.0127	0.4586	1.08e-10	0.0629857
12q21.2	rs1824881	12	78329389	A	G	-0.0805	0.0127	0.5261	2.17e-10	0.0318793
12q21.2	rs1272489	12	78332243	A	G	0.0835	0.0127	0.4563	5.43e-11	0.123608
12q21.2	rs1842126	12	78333774	A	T	0.084	0.0127	0.4567	4e-11	0.166419
12q21.2	rs1382638	12	78337175	A	G	-0.0844	0.0127	0.5426	3.28e-11	0.202298
12q21.2	rs1677893	12	78338386	A	T	0.0847	0.0127	0.4565	2.91e-11	0.227066
12q21.2	rs11107622	12	78367222	A	G	0.0844	0.014	0.2979	1.51e-09	0.00480503
17q24.2	rs12603589	17	65825248	T	C	-0.0905	0.018	0.8019	4.86e-07	0.00732879
17q24.2	rs12601921	17	65825354	T	C	0.0748	0.0154	0.26	1.23e-06	0.00298573
17q24.2	rs12601919	17	65825374	A	G	-0.0888	0.0167	0.7345	1.11e-07	0.0306451
17q24.2	rs9915591	17	65826090	C	G	-0.0762	0.0153	0.7348	6.57e-07	0.00547896
17q24.2	rs12602556	17	65826861	A	G	-0.0759	0.0153	0.7371	7.23e-07	0.00499347
17q24.2	rs62084208	17	65827443	T	C	0.076	0.0153	0.2634	6.9e-07	0.00522327
17q24.2	rs2080090	17	65828371	A	T	0.0928	0.0187	0.1877	7.22e-07	0.0050048
17q24.2	rs62084210	17	65828710	A	G	-0.0749	0.0154	0.7384	1.1e-06	0.00334956
17q24.2	rs12449312	17	65829358	A	C	-0.0916	0.0178	0.7948	2.84e-07	0.0123036
17q24.2	rs7223643	17	65830282	A	G	-0.0759	0.0154	0.7385	7.91e-07	0.00457942
17q24.2	rs1976052	17	65830578	T	C	0.0748	0.0154	0.2602	1.16e-06	0.00317931
17q24.2	rs7209675	17	65831258	A	T	-0.0756	0.0153	0.7359	7.18e-07	0.00502897
17q24.2	rs7218014	17	65832016	T	C	-0.0755	0.0152	0.7347	6.95e-07	0.00519067
17q24.2	rs7221651	17	65832390	A	G	0.0748	0.0152	0.2639	9.03e-07	0.00403129
17q24.2	rs12452511	17	65832576	A	G	-0.0747	0.0152	0.7364	9.49e-07	0.00384539
17q24.2	rs1976053	17	65833002	C	G	-0.0757	0.0152	0.7349	6.41e-07	0.0056141
17q24.2	rs1976054	17	65833224	T	G	-0.0745	0.0152	0.7361	9.98e-07	0.00366094
17q24.2	rs7208909	17	65833546	T	C	-0.0747	0.0152	0.736	9.21e-07	0.00395708
17q24.2	rs2052187	17	65834737	T	C	-0.0755	0.0152	0.7357	7.12e-07	0.00506911
17q24.2	rs11079705	17	65835452	A	T	-0.0785	0.0162	0.734	1.2e-06	0.00306216
17q24.2	rs11079706	17	65835470	T	G	0.0743	0.0152	0.2628	1.08e-06	0.00338227
17q24.2	rs11079707	17	65835617	A	G	0.0741	0.0152	0.2628	1.13e-06	0.00324414
17q24.2	rs80135947	17	65836001	A	C	-0.0748	0.0152	0.737	9.07e-07	0.00401546
17q24.2	rs6504542	17	65836642	T	C	-0.091	0.0177	0.7957	2.8e-07	0.0124776
17q24.2	rs8082512	17	65837059	T	C	-0.0741	0.0152	0.7371	1.16e-06	0.00316613
17q24.2	rs1599859	17	65837193	C	G	-0.0747	0.0152	0.7353	9.29e-07	0.00392305
17q24.2	rs1966410	17	65837215	T	C	-0.0747	0.0152	0.7362	9.27e-07	0.00393201
17q24.2	rs58551145	17	65837235	A	G	-0.0739	0.0152	0.7376	1.26e-06	0.00293765
17q24.2	rs6504543	17	65837659	T	C	-0.0759	0.0152	0.735	5.92e-07	0.00605776
17q24.2	rs8067892	17	65837983	A	G	-0.0748	0.0152	0.7362	8.77e-07	0.00414718
17q24.2	rs8074078	17	65838743	T	G	-0.0749	0.0152	0.736	8.61e-07	0.00422231
17q24.2	rs8073510	17	65839210	A	G	-0.0899	0.0177	0.7971	3.98e-07	0.00888065
17q24.2	rs12450363	17	65840108	T	C	-0.0747	0.0152	0.7363	9.39e-07	0.00388482
17q24.2	rs62084212	17	65840244	A	G	0.0739	0.0152	0.2627	1.22e-06	0.00303063
17q24.2	rs112222385	17	65840524	T	C	-0.0739	0.0152	0.7372	1.26e-06	0.00292867
17q24.2	rs11871285	17	65840809	T	G	0.0818	0.0155	0.2645	1.41e-07	0.0241409
17q24.2	rs2365466	17	65841129	A	G	0.0738	0.0152	0.2627	1.26e-06	0.00292643
17q24.2	rs2365467	17	65841285	A	T	-0.0762	0.0153	0.7343	6.52e-07	0.00551619
17q24.2	rs2365468	17	65841318	T	C	0.0756	0.0152	0.2646	6.47e-07	0.00555973
17q24.2	rs62084213	17	65842016	A	G	-0.0744	0.0152	0.7373	1.05e-06	0.00349723
17q24.2	rs7223930	17	65842186	A	G	0.0751	0.0152	0.2636	8.03e-07	0.00451622
17q24.2	rs7224923	17	65842265	T	G	-0.0743	0.0152	0.7373	1.08e-06	0.00340038
17q24.2	rs62084214	17	65843325	C	G	-0.0737	0.0152	0.7373	1.29e-06	0.00285881
17q24.2	rs8081517	17	65845697	A	T	-0.0748	0.0152	0.7365	8.77e-07	0.004149
17q24.2	rs8081856	17	65845918	A	G	-0.0749	0.0152	0.7366	8.6e-07	0.00422703
17q24.2	rs62084234	17	65847060	A	G	-0.0744	0.0152	0.7373	1.03e-06	0.00355942
17q24.2	rs7212293	17	65847325	A	G	-0.0762	0.0152	0.7354	5.34e-07	0.00669102
17q24.2	rs78452260	17	65848522	T	G	0.0735	0.0152	0.262	1.43e-06	0.00258756
17q24.2	rs4791048	17	65848994	A	G	0.0755	0.0152	0.2652	6.69e-07	0.00538033
17q24.2	rs2086744	17	65849275	C	G	-0.074	0.0152	0.7374	1.18e-06	0.00312216
17q24.2	rs2046323	17	65849927	T	G	-0.0741	0.0152	0.7374	1.13e-06	0.00324967
17q24.2	rs4791046	17	65851973	A	G	0.0743	0.0152	0.2636	1.06e-06	0.00344343
17q24.2	rs4790908	17	65852907	T	G	-0.0753	0.0152	0.7371	7.73e-07	0.00468555
17q24.2	rs11079709	17	65853363	T	C	0.0741	0.0152	0.2623	1.12e-06	0.00326916
17q24.2	rs62084235	17	65853437	T	C	0.0741	0.0152	0.2624	1.15e-06	0.00318461
17q24.2	rs12450072	17	65853517	C	G	-0.0741	0.0152	0.7376	1.12e-06	0.00328889
17q24.2	rs74541577	17	65853651	T	C	0.074	0.0152	0.2624	1.16e-06	0.00318196
17q24.2	rs74561219	17	65853759	A	T	0.0741	0.0152	0.2624	1.12e-06	0.00327758
17q24.2	rs55931203	17	65854602	T	C	0.0932	0.0186	0.1882	5.42e-07	0.00660045
17q24.2	rs62084237	17	65854807	A	G	0.0956	0.0188	0.1837	3.63e-07	0.00971056
17q24.2	rs28609796	17	65855104	A	T	0.0871	0.0165	0.2686	1.37e-07	0.0248379
17q24.2	rs2128792	17	65857177	T	C	0.0743	0.0152	0.2623	1.07e-06	0.00343102
17q24.2	rs2365764	17	65857714	A	G	0.0742	0.0152	0.2623	1.08e-06	0.00339735
17q24.2	rs62084240	17	65859233	A	C	0.0743	0.0152	0.2619	1.09e-06	0.00336435
17q24.2	rs60432293	17	65860407	T	C	-0.0787	0.0162	0.7338	1.11e-06	0.00330313
17q24.2	rs59950564	17	65860859	A	G	-0.0744	0.0152	0.7377	1.02e-06	0.0035728
17q24.2	rs8077872	17	65861059	T	G	0.0762	0.0152	0.2642	5.21e-07	0.00685196
17q24.2	rs4790905	17	65863350	A	C	0.0749	0.0152	0.2631	8.41e-07	0.00431749
17q24.2	rs34872586	17	65863466	T	C	-0.0826	0.0155	0.7358	1.02e-07	0.033208
17q24.2	rs58141639	17	65864902	T	C	0.0748	0.0152	0.2615	9.07e-07	0.00401759
17q24.2	rs61067468	17	65866035	A	G	0.0826	0.0155	0.2637	1.06e-07	0.0319909
17q24.2	rs62084245	17	65867129	T	C	0.0744	0.0152	0.2618	1.04e-06	0.00353624
17q24.2	rs62084246	17	65867911	C	G	0.0744	0.0152	0.2623	1.03e-06	0.00356944
17q24.2	rs9912770	17	65868233	T	C	0.075	0.0152	0.263	8.26e-07	0.00439296
17q24.2	rs11869819	17	65868669	A	C	-0.0744	0.0152	0.7377	1.03e-06	0.00355609
17q24.2	rs55939964	17	65869297	A	G	0.0745	0.0152	0.2622	9.87e-07	0.00370091
17q24.2	rs12602912	17	65870073	T	C	0.0745	0.0152	0.2623	9.74e-07	0.00374918
17q24.2	rs12450907	17	65870644	T	G	-0.0743	0.0152	0.7378	1.04e-06	0.00351662
17q24.2	rs9890629	17	65871559	A	G	0.0744	0.0152	0.2633	1e-06	0.00364477
17q24.2	rs12451707	17	65871598	A	G	0.0739	0.0152	0.2624	1.19e-06	0.00310189
17q24.2	rs4569324	17	65872750	T	C	0.0745	0.0152	0.2623	9.96e-07	0.00367085
17q24.2	rs62084247	17	65872903	T	C	0.0745	0.0152	0.2622	9.84e-07	0.00371213
17q24.2	rs9915108	17	65874463	T	C	-0.0751	0.0152	0.7371	7.86e-07	0.00460916
17q24.2	rs9913471	17	65874495	T	C	0.0752	0.0152	0.2629	7.71e-07	0.00469727
17q24.2	rs62084248	17	65874541	T	C	0.0746	0.0152	0.2622	9.42e-07	0.0038733
17q24.2	rs12451511	17	65874861	T	G	-0.0745	0.0152	0.7378	9.74e-07	0.00374918
17q24.2	rs62084249	17	65874998	A	G	-0.0745	0.0152	0.7378	9.84e-07	0.00371249
17q24.2	rs73352808	17	65875157	A	G	0.0932	0.019	0.1956	9.33e-07	0.00390686
17q24.2	rs73352810	17	65875184	A	G	0.0918	0.0179	0.2032	2.97e-07	0.0117947
17q24.2	rs11867517	17	65875326	T	C	0.0743	0.0152	0.2622	1.04e-06	0.00351662
17q24.2	rs11867537	17	65875492	A	G	-0.0753	0.0152	0.7371	7.54e-07	0.00479745
17q24.2	rs35243555	17	65876477	C	G	0.0746	0.0152	0.2622	9.61e-07	0.00379913
17q24.2	rs8074644	17	65878217	C	G	0.0752	0.0152	0.2629	7.74e-07	0.00467797
17q24.2	rs62084251	17	65878736	A	G	0.0745	0.0152	0.2622	9.78e-07	0.00373515
17q24.2	rs9892803	17	65879243	T	G	-0.0752	0.0152	0.7371	7.73e-07	0.00468205
17q24.2	rs62084252	17	65879578	C	G	0.0745	0.0152	0.2632	9.88e-07	0.00369947
17q24.2	rs9897982	17	65879592	T	G	0.0755	0.0152	0.2643	6.84e-07	0.0052674
17q24.2	rs34432450	17	65880259	T	C	-0.0935	0.0179	0.7953	1.71e-07	0.0200762
17q24.2	rs6504545	17	65880367	A	G	-0.0753	0.0152	0.7372	7.5e-07	0.00482147
17q24.2	rs6504546	17	65880385	A	C	-0.0751	0.0152	0.7372	7.91e-07	0.00458221
17q24.2	rs7213292	17	65880443	A	G	-0.0747	0.0152	0.7378	9.23e-07	0.00394801
17q24.2	rs115210018	17	65880539	T	C	-0.0902	0.018	0.798	5.01e-07	0.00711287
17q24.2	rs4318247	17	65882172	A	G	-0.0746	0.0152	0.7378	9.66e-07	0.00377944
17q24.2	rs8082661	17	65884701	A	G	0.0782	0.0162	0.2652	1.31e-06	0.00282306
17q24.2	rs7208663	17	65885171	T	C	-0.0752	0.0152	0.7371	7.57e-07	0.00477852
17q24.2	rs75231441	17	65885485	A	G	-0.0747	0.0152	0.7377	9.25e-07	0.00394143
17q24.2	rs12452823	17	65885783	A	G	0.0745	0.0152	0.2617	1.02e-06	0.0035829
17q24.2	rs6504548	17	65886048	T	C	-0.0765	0.0152	0.7356	4.8e-07	0.00742014
17q24.2	rs8079291	17	65887622	A	G	-0.0745	0.0152	0.7378	9.74e-07	0.00374881
17q24.2	rs8079754	17	65887896	A	G	-0.0745	0.0152	0.7378	9.81e-07	0.00372196
17q24.2	rs6504549	17	65888784	A	G	-0.0767	0.0152	0.7361	4.46e-07	0.00795864
17q24.2	rs11653507	17	65892064	A	T	-0.0798	0.0158	0.7532	4.25e-07	0.00833769
17q24.2	rs60856912	17	65892343	T	G	0.0873	0.0163	0.2395	8.64e-08	0.0388683
17q24.2	rs5024718	17	65892587	T	C	-0.0922	0.0163	0.6891	1.59e-08	0.200282
17q24.2	rs73338706	17	65926604	T	C	-0.0798	0.0155	0.7347	2.83e-07	0.0123625
17q24.2	rs9899520	17	65957568	A	G	0.074	0.0153	0.2735	1.32e-06	0.0027943
17q24.2	rs10445361	17	65962238	T	G	-0.0731	0.0152	0.7298	1.54e-06	0.00240683
17q24.2	rs5821446	17	65962538	A	AT	0.0907	0.0176	0.2176	2.74e-07	0.012755
17q24.2	rs62086043	17	65968003	A	G	-0.0733	0.0152	0.729	1.5e-06	0.00248263
17q24.2	rs62086044	17	65970837	T	G	0.0737	0.0152	0.2708	1.35e-06	0.00273076
17q24.2	rs62086045	17	65973731	A	G	0.0738	0.0152	0.2711	1.3e-06	0.00283557
17q24.2	rs4791212	17	65975385	T	C	0.0763	0.0152	0.2691	5.59e-07	0.00640221
17q24.2	rs4790941	17	65977132	A	G	0.0734	0.0153	0.2715	1.5e-06	0.00246992
17q24.2	rs11656743	17	65980289	A	G	-0.075	0.0152	0.7241	8.44e-07	0.00430271
17q24.2	rs62086046	17	65982943	T	C	0.074	0.0153	0.2717	1.27e-06	0.00291309
17q24.2	rs7502307	17	65989961	C	G	-0.0862	0.0169	0.7251	3.4e-07	0.01035
17q24.2	rs34749497	17	66054381	CT	C	-0.1067	0.022	0.8324	1.28e-06	0.00287811
3p25.2	rs35080475	3	12334332	T	C	0.0764	0.014	0.6873	5.42e-08	0.00544013
3p25.2	rs35958630	3	12334352	T	C	0.077	0.014	0.6874	4.13e-08	0.00708191
3p25.2	rs11716748	3	12336399	A	G	0.0838	0.0143	0.7086	4.38e-09	0.0626254
3p25.2	rs6768587	3	12338115	A	G	0.0832	0.0143	0.7084	5.58e-09	0.0495473
3p25.2	rs6808179	3	12338213	T	G	0.0829	0.0143	0.7085	6.41e-09	0.0432517
3p25.2	rs6795946	3	12338441	A	C	-0.0832	0.0143	0.2912	5.72e-09	0.0483334
3p25.2	rs4684845	3	12338736	A	G	0.0829	0.0143	0.7085	6.38e-09	0.0434892
3p25.2	rs4684846	3	12338849	A	G	0.0834	0.0143	0.7086	5.32e-09	0.0518654
3p25.2	rs9817428	3	12340267	A	C	-0.0835	0.0143	0.2915	5.03e-09	0.0547408
3p25.2	rs34914033	3	12340532	A	G	-0.0835	0.0143	0.2911	4.95e-09	0.0556556
3p25.2	rs34295844	3	12340681	A	C	0.0833	0.0143	0.7086	5.49e-09	0.0502666
3p25.2	rs12631028	3	12341406	T	C	-0.0838	0.0143	0.2911	4.46e-09	0.0616402
3p25.2	rs12636461	3	12341830	A	G	0.0836	0.0143	0.7089	4.77e-09	0.0576519
3p25.2	rs13076055	3	12341996	A	G	-0.0838	0.0143	0.2911	4.43e-09	0.0619243
3p25.2	rs11128596	3	12343117	A	C	0.0827	0.0143	0.7076	6.56e-09	0.0422772
3p25.2	rs11710969	3	12343591	A	G	-0.0829	0.0143	0.292	6.05e-09	0.0457596
3p25.2	rs11128597	3	12344636	A	G	0.0823	0.0143	0.7077	7.69e-09	0.0362626
3p25.2	rs12629497	3	12346698	A	G	0.0776	0.0145	0.7358	8.46e-08	0.00353509
3p25.2	rs10510412	3	12346962	A	G	-0.0779	0.0145	0.2606	8.26e-08	0.00362129
3p25.2	rs13061415	3	12349924	T	C	0.0781	0.0146	0.74	8.09e-08	0.00369323
3p25.2	rs13097936	3	12350740	A	C	-0.078	0.0145	0.2606	7.96e-08	0.00375208
3p25.2	rs12639162	3	12350781	A	G	0.0781	0.0145	0.7394	7.83e-08	0.00381098
3p25.2	rs6795085	3	12350950	A	G	0.078	0.0145	0.7392	8.05e-08	0.00371055
3p25.2	rs6768049	3	12351195	T	C	0.0782	0.0145	0.7394	7.51e-08	0.00397066
3p25.2	rs12629293	3	12351746	A	G	0.0783	0.0145	0.7394	7.22e-08	0.00412621
3p25.2	rs67654715	3	12352374	T	C	0.0782	0.0145	0.7393	7.45e-08	0.00400216
3p25.2	rs9310401	3	12352468	T	C	0.078	0.0145	0.7393	7.98e-08	0.00374161
3p25.2	rs11715016	3	12352688	C	G	-0.078	0.0145	0.2605	8.02e-08	0.00372669
3p25.2	rs11715073	3	12352971	C	G	0.0782	0.0145	0.7395	7.5e-08	0.0039722
3p25.2	rs10865710	3	12353198	C	G	0.0782	0.0145	0.7394	7.43e-08	0.00401208
3p25.2	rs11128598	3	12353326	T	C	0.0782	0.0145	0.7394	7.41e-08	0.00402099
3p25.2	rs13095716	3	12353612	A	T	-0.0783	0.0145	0.2606	7e-08	0.00425185
3p25.2	rs13073869	3	12353993	A	G	-0.0783	0.0145	0.2606	7.03e-08	0.00422959
3p25.2	rs12496505	3	12356158	A	G	-0.0782	0.0145	0.2607	7.41e-08	0.00401942
3p25.2	rs12487012	3	12356196	T	C	0.0782	0.0145	0.7393	7.41e-08	0.00402257
3p25.2	rs35917766	3	12356387	C	G	-0.0782	0.0145	0.2606	7.43e-08	0.00400842
3p25.2	rs13070963	3	12356605	T	C	0.0782	0.0145	0.7393	7.46e-08	0.00399437
3p25.2	rs13090995	3	12356625	A	T	0.0782	0.0145	0.7393	7.47e-08	0.00399023
3p25.2	rs13433696	3	12358492	A	G	-0.0781	0.0145	0.2607	7.78e-08	0.00383517
3p25.2	rs12636454	3	12360214	T	C	0.078	0.0145	0.7393	7.89e-08	0.00378385
3p25.2	rs11128599	3	12360769	A	G	-0.078	0.0145	0.2606	8.07e-08	0.00370387
3p25.2	rs4684101	3	12361295	T	C	0.0779	0.0145	0.7394	8.17e-08	0.00365994
3p25.2	rs10865711	3	12361385	T	C	0.0782	0.0145	0.7392	7.47e-08	0.00398816
3p25.2	rs12495364	3	12361929	T	C	0.0777	0.0145	0.7392	9.01e-08	0.00332675
3p25.2	rs12493718	3	12363637	T	G	-0.0781	0.0145	0.2606	7.56e-08	0.00394218
3p25.2	rs12631322	3	12364413	A	G	0.0778	0.0145	0.7393	8.51e-08	0.00351618
3p25.2	rs12631389	3	12364703	A	G	0.0778	0.0145	0.7394	8.62e-08	0.0034743
3p25.2	rs2346795	3	12367063	A	G	-0.0784	0.0145	0.2606	7.03e-08	0.00422959
3p25.2	rs880663	3	12370083	A	G	0.0781	0.0145	0.739	7.69e-08	0.0038796
3p25.2	rs12496005	3	12371082	C	G	-0.0781	0.0145	0.2607	7.66e-08	0.00389432
3p25.2	rs11128600	3	12371628	A	G	0.078	0.0145	0.7395	8.16e-08	0.00366254
3p25.2	rs4145574	3	12372074	A	G	0.0781	0.0145	0.7394	7.6e-08	0.00392259
3p25.2	rs4145573	3	12372386	A	G	0.0781	0.0145	0.7394	7.63e-08	0.00391113
3p25.2	rs2028760	3	12372882	A	G	-0.0785	0.0145	0.2607	6.77e-08	0.00438803
3p25.2	rs58102308	3	12373667	A	G	0.078	0.0145	0.7394	8.07e-08	0.00370031
3p25.2	rs58910856	3	12373778	A	T	-0.078	0.0145	0.2606	8.16e-08	0.00366385
3p25.2	rs1122648	3	12375391	T	C	0.0779	0.0145	0.7393	8.28e-08	0.00361113
3p25.2	rs17036314	3	12376745	C	G	-0.078	0.0145	0.2606	8.17e-08	0.00365994
3p25.2	rs10510417	3	12377294	C	G	0.078	0.0145	0.7394	8.09e-08	0.00369278
3p25.2	rs66550663	3	12378923	A	G	0.078	0.0145	0.7393	8.13e-08	0.00367738
3p25.2	rs28684849	3	12379908	T	G	-0.0778	0.0146	0.2603	8.98e-08	0.00333679
3p25.2	rs4135247	3	12396588	A	G	-0.0695	0.0128	0.568	5.66e-08	0.00522464
3q26.2	rs2421445	3	168615210	A	G	0.095	0.0143	0.2808	3e-11	0.0870945
3q26.2	rs6799338	3	168629486	T	C	0.0944	0.0143	0.2805	3.83e-11	0.0686073
3q26.2	rs9874158	3	168633278	A	G	0.0973	0.0147	0.2612	3.16e-11	0.0826979
3q26.2	rs7648140	3	168635300	T	C	-0.097	0.0146	0.7389	3.55e-11	0.0739231
3q26.2	rs2048465	3	168638538	A	G	-0.0966	0.0147	0.7387	4.23e-11	0.0622192
3q26.2	rs1511598	3	168640814	A	G	0.0968	0.0146	0.2613	3.92e-11	0.0670644
3q26.2	rs2173389	3	168642176	A	C	-0.097	0.0146	0.7389	3.52e-11	0.0745611
3q26.2	rs6810044	3	168642204	T	C	-0.0968	0.0146	0.7387	3.94e-11	0.0666979
3q26.2	rs11925197	3	168643415	A	C	-0.0975	0.0147	0.7392	2.86e-11	0.0912043
3q26.2	rs4459939	3	168643983	T	C	0.0976	0.0147	0.2609	2.8e-11	0.0930186
3q26.2	rs1498445	3	168644843	A	C	-0.0973	0.0146	0.7387	3e-11	0.0870377
3q26.2	rs1511603	3	168646471	T	C	0.0965	0.0147	0.261	4.95e-11	0.0532957
3q26.2	rs1511604	3	168646524	A	T	-0.0967	0.0147	0.7389	4.38e-11	0.0600794
6q22.31	rs939601	6	122389643	T	C	0.0809	0.0134	0.6607	1.36e-09	0.0866783
6q22.31	rs868155	6	122389906	T	C	-0.0808	0.0134	0.3393	1.46e-09	0.0807249
6q22.31	rs868154	6	122389940	A	G	-0.0809	0.0134	0.3393	1.36e-09	0.0869901
6q22.31	rs868153	6	122389955	T	G	0.0806	0.0133	0.6609	1.58e-09	0.0749396
6q22.31	rs1357050	6	122391135	T	G	0.0812	0.0134	0.6607	1.21e-09	0.097294
6q22.31	rs13191450	6	122392136	A	C	0.0802	0.0134	0.661	1.98e-09	0.0601688
6q22.31	rs2684249	6	122392511	T	C	0.0748	0.013	0.6152	9.62e-09	0.0129024
6q22.31	rs2816098	6	122392707	C	G	-0.0784	0.0133	0.3408	4.14e-09	0.0293441
6q22.31	rs17084154	6	122393444	T	C	-0.0779	0.0133	0.3411	5.37e-09	0.0227591
6q22.31	rs2176990	6	122393718	T	C	-0.0783	0.0134	0.341	4.63e-09	0.026303
6q22.31	rs6938223	6	122394272	T	C	-0.0779	0.0134	0.3402	5.34e-09	0.0229002
6q22.31	rs59064689	6	122395180	T	G	-0.078	0.0134	0.3401	5.32e-09	0.0229589
6q22.31	rs6901617	6	122395469	T	C	-0.078	0.0134	0.3401	5.24e-09	0.0233041
6q22.31	rs6930575	6	122396000	T	C	-0.078	0.0134	0.34	5.26e-09	0.0232393
6q22.31	rs72966339	6	122398241	T	C	-0.0782	0.0134	0.3399	4.82e-09	0.0252981
6q22.31	rs36084496	6	122399891	A	T	0.0778	0.0134	0.6598	5.75e-09	0.0213051
6q22.31	rs34283499	6	122402574	T	C	-0.0817	0.0134	0.3352	1.17e-09	0.100123
6q22.31	rs13195459	6	122403559	A	G	-0.0817	0.0135	0.3341	1.28e-09	0.0917454
6q22.31	rs34483874	6	122409962	A	T	0.0766	0.0134	0.6593	1.04e-08	0.0119656
6q22.31	rs13219206	6	122414157	T	C	-0.0768	0.0134	0.3408	9.71e-09	0.0127926
6q22.31	rs17084191	6	122419081	T	G	0.0772	0.0134	0.6581	7.58e-09	0.0162691
