# Supplementary material for: GWAS meta-analysis identifies five susceptibility loci for endometrial cancer
Source: eBioMedicine. 2025 Jul 8;118:105830. doi: 10.1016/j.ebiom.2025.105830 (PMC12275056; doi:10.1016/j.ebiom.2025.105830)
Supplement: Supplementary Table S3 — Supplementary Table 3: Patient demographics for the wet-lab genotyping cohorts. [file mmc3.xlsx]

## Sheet: Tabelle1
Supplementary Table 3: Patient demographics for the wet-lab genotyping cohorts.
Population	Cases by subpopulation	Controls by subpopulation
German	241 Lower Saxonian, 170 Thuringian	1122 Lower Saxonian
Kazakh EMP	266 Russian, 15 Ukrainian, 26 others/mixed	70 Russian, 9 Ukrainian, 5 others
Kazakh AMP	77 Kazakh, 16 Ujgur, 7 Tatar, 22 others/mixed	470 Kazakh, 13 Ujgur, 6 Tatar, 9 others/mixed
