# Supplementary material for: GWAS meta-analysis identifies five susceptibility loci for endometrial cancer
Source: eBioMedicine. 2025 Jul 8;118:105830. doi: 10.1016/j.ebiom.2025.105830 (PMC12275056; doi:10.1016/j.ebiom.2025.105830)
Supplement: Supplementary Table S4 — Supplementary Table 4: Fluidigm SNPs genotyping design with call rates, HWE information and number of samples genotyped per SNP. [file mmc4.xlsx]

## Sheet: Tabelle1
Assay type	SNP	Assay_ID	Locus	ASP1	ASP2	Overall					German cohort			Kazakh cohort			Final HWE status
						Samples attempted	Samples genotyped	Call rate	HWE	% concordance	Samples attempted	Samples genotyped	HWE	Samples attempted	Samples genotyped	HWE
Taqman	rs1382638	C___1887613_10	12q21.2	C	T	2209	2172	98.3526	0.0794	100	1097	1070	1.0642	1112	1102	0.394	Pass
Fluidigm	rs1677893	GTA0309497	12q21.2	A	T	2603	2587	99.3853	0.1186	95.63	1479	1471	0.1259	1124	1116	0.0045	Pass
Fluidigm	rs4135247GA	GTA0328336	12q21.2	A	G	2100	2060	98.0952	1.0702	88.1119	961	924	1.9594	1139	1136	0.0173	Pass
Fluidigm	rs7976539	GTA0328327	12q21.2	A	C	2100	2076	98.8571	5.3162	98.6014	961	943	1.4195	1139	1133	3.6884	Pass
Fluidigm	rs4135275	GTA0153873	3p25.2	A	G	2100	2088	99.4286	4.5306	95.1049	961	950	5.6966	1139	1138	0.8828	Pass
Fluidigm	rs12631028	GTA0309500	3p25.2	C	T	2603	2562	98.4249	6.9646	94.17	1479	1470	0.3203	1124	1092	2.7449	Pass
