# Supplementary material for: GWAS meta-analysis identifies five susceptibility loci for endometrial cancer
Source: eBioMedicine. 2025 Jul 8;118:105830. doi: 10.1016/j.ebiom.2025.105830 (PMC12275056; doi:10.1016/j.ebiom.2025.105830)
Supplement: Supplementary Table S5 — Supplementary Table 5: Results from meta-analysis and logistic regression analysis after wet-lab validation genotyping in German and Kazakh cohorts for the five GWS loci. [file mmc5.xlsx]

## Sheet: Tabelle 1
Supplementary Table 5. Results from replication set genotyping
Abbreviations. EA: effect allele; OA: other allele; EAF: effect allele frequency; OR: odds ratio; CI: confidence interval; EMP: European (Kazakh) meta-population; AMP: Asian (Kazakh) meta-population
		GWAS Meta-analysis result					Meta-analysis of replication sets				Replication sets
											German				EMP				AMP
Locus	Genotyped marker	EA	OA	EAF	OR (95% CI)	P-value	N	OR (95% CI)	P-value	GRBFc	Ca/Co	EAF	OR (95% CI)	P-value	Ca/Co	EAF	OR (95% CI)	P-value	Ca/Co	EAF	OR (95% CI)	P-value
12q21.2	rs1677893	A	T	0.46	1.09 (1.06 - 1.12)	2.9E-11	2460	1.21 (1.05 - 1.38)	0.006	0.07	363/1122	0.46	1.19 (1.00 - 1.41)	0.039	294/81	0.51	1.40 (0.98 - 2.00)	0.067	115/485	0.36	1.14 (0.84 - 1.54)	0.40
3p25.2	rs12631028a	T	C	0.29	0.92 (0.89 - 0.95)	4.5E-09	2473	1.01 (0.88 - 1.17)	0.836	2.23	386/1121	0.28	0.98 (0.82 - 1.18)	0.84	282/82	0.33	1.13 (0.78 - 1.64)	0.52	113/489	0.48	1.03 (0.78 - 1.37)	0.81
3q26.2	rs1498445b	A	C	0.74	0.90 (0.88 - 0.93)	3.0E-11	2495	0.98 (0.84 - 1.13)	0.773	1.81	389/1121	0.75	1.02 (0.85 - 1.23)	0.83	296/81	0.77	0.70 (0.48 - 1.03)	0.072	119/489	0.71	1.07 (0.79 - 1.44)	0.67
6q22.31	Assay failed, locus not assessed
17q24.2	Assay failed, locus not assessed
a Proxy for rs11716748 (r2 = 0.995), lead marker at 3p25.2								2.9E-11
b Proxy for rs4459939 (r2 = 0.995), leader marker at 3q26.2								4.5E-09
c GRBF: Generalised replication Bayes factor. Values <1 are considered to have evidence of replication.								3.0E-11
