# Supplementary material for: GWAS meta-analysis identifies five susceptibility loci for endometrial cancer
Source: eBioMedicine. 2025 Jul 8;118:105830. doi: 10.1016/j.ebiom.2025.105830 (PMC12275056; doi:10.1016/j.ebiom.2025.105830)
Supplement: Supplementary Table S6 — Supplementary Table 6: siRNA, qPCR primer sequences used in the study. [file mmc6.xlsx]

## Sheet: Tabelle1
Gene	Purpose	Cat. Nr.	Manufacturer	Sequences	Sequences	Sequences	Sequences
NAV3	siRNA pool	L-018348-00-0005	Dharmacon	5´- GGACUUAACCUAUAUACUA- 3´	5´- GAGAGGGUCUUCAGAUGUA- 3´	5´- CAGGGAGCCUCUAAUUUAA- 3´	5´- GCUGUUAGCUCAGAUAUUU- 3´
Neg. Ctrl.	siRNA pool	D-001206-14-20	Dharmacon	5´- UAAGGCUAUGAAGAGAUAC- 3´	5´- AUGUAUUGGCCUGUAUUAG- 3´	5´- AUGAACGUGAAUUGCUCAA- 3´	5´- UGGUUUACAUGUCGACUAA- 3´
Gene	Purpose	Cat. Nr.	Manufacturer	RefSeq Nr.	Probe	Primer1	Primer2	Exons
NAV3	qPCR assay	Hs.PT.58.28205854	IDT	NM_014903	5'-/56-FAM/TATACCCCA/ZEN/TCATCTCGGCAGGC/3IABkFQ/-3'	5´- GCAGCTTGACAGAAATACACTAC- 3´	5´-TCCAGTAGAATGAGAACGCAAC- 3´	17-18
RPL13A	qPCR assay	Hs.PT.58.47294843	IDT	NM_001270491	5'-/56-FAM/AGGTCCTGG/ZEN/TGCTTGATGGTCG/3IABkFQ/-3'	5´-CGAAGATGGCGGAGGTG- 3´	5´- TACTTCACTGTTTAGCCACGAT- 3´	1a-4
