# Supplementary material for: GWAS meta-analysis identifies five susceptibility loci for endometrial cancer
Source: eBioMedicine. 2025 Jul 8;118:105830. doi: 10.1016/j.ebiom.2025.105830 (PMC12275056; doi:10.1016/j.ebiom.2025.105830)
Supplement: Supplementary Table S7 — Supplementary Table 7: Summary statistics generated after meta-analysis for sub-GWS candidate loci identified in this study at p < 10E-6. [file mmc7.xlsx]

## Sheet: ST2
Supplementary Table 7. Sub-genome wide significant loci identified in endometrial cancer GWAS meta-analysis
Locus	MarkerName	chr_b37	pos_b37	EA	OA	EAFa	FreqSEa	MinFreqa	MaxFreqa	Effect	StdErr	P-value	Directionb	I2	Phet	BFDPc
1q32.1	rs12123505	1	203791049	C	G	0.33	0.1168	0.2808	0.6957	0.0683	0.0139	8.262e-07	+++++	0	0.6156	32
2q35	rs7573184	2	21059262	C	G	0.3642	0.0451	0.2019	0.3925	-0.0708	0.0134	1.138e-07	-----	0	0.8511	6.8
3q21.3	rs2977565	3	128095767	A	G	0.2632	0.0929	0.2215	0.5062	-0.0797	0.0147	6.421e-08	-----	0	0.4113	3.9
5q14.2	rs10942308	5	82054744	A	G	0.3896	0.0034	0.3825	0.3986	-0.0733	0.0138	1.023e-07	----?	36.2	0.1949	6.1
6p22.1d	rs1264696	6	30067834	A	G	0.2247	0.0371	0.123	0.2589	-0.0791	0.0155	3.182e-07	-----	10.6	0.3458	15
6p22.1d	rs886423	6	30782205	C	G	0.1572	0.0221	0.0984	0.187	-0.1019	0.0189	6.534e-08	--+-?	0	0.5843	3.9
6p21.31	rs79820538	6	36572757	A	G	0.0183	0.0028	0.0116	0.0198	-0.305	0.0571	9.294e-08	----?	0	0.4844	38
6p21.1	rs9296422	6	43905816	C	G	0.2402	0.0154	0.1969	0.2466	0.0761	0.0154	8.173e-07	++-+?	56.6	0.07498	31
6q25.1	rs3020412	6	152343845	A	G	0.3688	0.0533	0.3331	0.5188	0.0663	0.0133	6.622e-07	++?++	0	0.8572	28
7q22.1	rs117978821	7	99107775	T	C	0.9663	0.0073	0.9515	0.9703	0.2135	0.0392	5.239e-08	++-+?	0.9	0.3875	8.2
8q24.3	rs10103405	8	143968631	T	C	0.4108	0.0644	0.1629	0.4398	0.0689	0.0134	2.693e-07	+++++	0	0.9134	14
10q23.33	rs74913158	10	96389664	T	G	0.9828	0.0096	0.9671	0.99	-0.2866	0.0564	3.73e-07	----?	23.2	0.2719	60
11p15.5e	rs10840489	11	2192798	T	C	0.1482	0.0175	0.134	0.1944	0.0888	0.0178	6.424e-07	+++++	0	0.6444	26
11p15.5e	rs7481129	11	2230460	A	C	0.1937	0.0293	0.0926	0.239	-0.0844	0.0163	2.29e-07	-----	0	0.4708	12
11q13.3	rs9783278	11	68972975	A	C	0.4135	0.09	0.355	0.7187	0.0652	0.013	5.502e-07	++-++	13.4	0.3284	25
11q22.2	rs486055	11	102650424	T	C	0.1678	0.0066	0.152	0.1849	0.0895	0.0178	5.324e-07	++++?	0	0.8038	22
16p13.2	rs35923650	16	10446194	T	C	0.8842	0.0085	0.8671	0.9045	-0.1106	0.0212	1.804e-07	-----	0	0.79	9.7
19p13.3	rs741452	19	3340619	C	G	0.1063	0.0112	0.0855	0.127	0.1154	0.0232	6.738e-07	++++?	0	0.9332	27
20p11.21	rs6048113	20	22443253	A	G	0.7738	0.0501	0.6455	0.817	-0.0837	0.0157	9.242e-08	-----	0	0.4766	5.4
21q22.3	rs2070429	21	47980570	A	G	0.2999	0.0116	0.2755	0.33	0.0711	0.0137	2.264e-07	+++++	0	0.4591	12
Abbreviations. EA: effect allele; OA: other allele; EAF: effect allele frequency; Effect: per-allele beta; StdErr: standard error of effect; I2: measurement of heterogeneity (0-100%); Phet: P-value for heterogeneity; BFDP: Bayes false discovery probability
a Weighted frequency of effect allele across all studies, associated standard error (FreqSE) and minimum/maximum effect allele frequecy observed across all studies (MinFreq/MaxFreq).
b Summary of effect direction for each study in meta-analysis with one '+' or '-' per study (studies in sequence: ECAC, UKBB, EstBB, FinnGen, BBJ)
c BFDP were calculated using an odds ratio of 1.2 and a prior probability of 1:10,000.
d Results from 6p22.1 represents two independent signals. The r2 between rs1264696 and rs886423 is 0.14.
e Results from 11p15.5 represents two independent signals. The r2 between rs10840489 and rs7481129 is 0.0139

## Sheet: Sheet1
locus	or	pval
rs12123505	1.07069	8.262e-07
rs7573184	0.931648	1.138e-07
rs2977565	0.923393	6.421e-08
rs10942308	0.929322	1.023e-07
rs1264696	0.923948	3.182e-07
rs886423	0.90312	6.534e-08
rs79820538	0.737123	9.294e-08
rs9296422	1.07907	8.173e-07
rs3020412	1.06855	6.622e-07
rs117978821	1.238	5.239e-08
rs10103405	1.07133	2.693e-07
rs74913158	0.750812	3.73e-07
rs10840489	1.09286	6.424e-07
rs7481129	0.919064	2.29e-07
rs9783278	1.06737	5.502e-07
rs486055	1.09363	5.324e-07
rs35923650	0.895297	1.804e-07
rs741452	1.12232	6.738e-07
rs6048113	0.919707	9.242e-08
rs2070429	1.07369	2.264e-07
