# Supplementary material for: GWAS meta-analysis identifies five susceptibility loci for endometrial cancer
Source: eBioMedicine. 2025 Jul 8;118:105830. doi: 10.1016/j.ebiom.2025.105830 (PMC12275056; doi:10.1016/j.ebiom.2025.105830)
Supplement: Supplementary Table S8 — Supplementary Table 8: Results from COJO analysis. [file mmc8.xlsx]

## Sheet: Tabelle1
cytoband	SNP	Chr	bp	EA	OA	novelty	candidate/closest genes	freq	b	se	p	n	freq_geno	bJ	bJ_se	pJ	LD_r
2p16.1	rs7579014	2	60707894	A	G	known region but new signal	BCL11A	0.629	0.0854	0.0138	6.08e-10	265383	0.640912	0.0907966	0.0138225	5.07e-11	-0.0573765
2p16.1	rs148261157	2	60897579	A	G	known	BCL11A	0.0388	0.2358	0.0355	3.09e-11	250922	0.0345157	0.248831	0.0355584	2.6e-12	0
3p25.2	rs12631028	3	12341406	T	C	new	PPARG	0.2911	-0.0838	0.0143	4.62e-09	279489	0.240275	-0.0838	0.0143009	4.63e-09	0
3q26.2	rs1498445	3	168644843	A	C	new	MECOM	0.7387	-0.0973	0.0146	2.66e-11	286640	0.74875	-0.0973	0.0146011	2.67e-11	0
6p22.3	rs1740828	6	21649085	A	G	known	SOX4, CASC15	0.4676	-0.1503	0.0138	1.27e-27	248680	0.47795	-0.150781	0.0138205	1.03e-27	-0.0145167
6q22.31	rs34283499	6	122402574	T	C	new	HSF2, SERINC1, PKIB	0.3352	-0.0817	0.0134	1.08e-09	294753	0.347437	-0.0812694	0.0134009	1.32e-09	0.00402245
6q22.31	rs61299898	6	126007651	C	G	known	HEY2	0.4023	-0.1066	0.0131	4.04e-16	285786	0.432926	-0.106285	0.0131016	4.96e-16	0
8q24.21	rs28611168	8	129219017	T	G	known region but new signal	MYC	0.4421	-0.078	0.0133	4.5e-09	270323	0.421622	-0.0869087	0.0133388	7.25e-11	0.0734306
8q24.21	rs4733613	8	129599278	C	G	known	MYC	0.1354	0.1399	0.0194	5.54e-13	267668	0.121934	0.144571	0.019469	1.12e-13	0.045226
8q24.21	rs139584729	8	129623902	C	G	known	MYC	0.9819	0.3281	0.0551	2.61e-09	218574	0.985891	0.319111	0.0551601	7.24e-09	0
9p21.3	rs1590625	9	22259421	A	G	known	CDKN2A, CDKN2B-AS2, MIR31HG	0.0595	0.1577	0.0265	2.67e-09	300123	0.0642262	0.1577	0.0265015	2.67e-09	0
11p13	rs3858458	11	32484594	T	C	known	WT1, WT1-AS	0.3658	0.0817	0.0149	4.18e-08	228991	0.372139	0.0817	0.0149009	4.18e-08	0
12p12.1	rs7959150	12	26428063	A	G	known	BHLHE41, SSPN	0.2531	-0.0994	0.0147	1.36e-11	288709	0.262017	-0.0994	0.0147011	1.37e-11	0
12q21.2	rs1677893	12	78338386	A	T	new	NAV3, PAWR	0.4565	0.0847	0.0127	2.57e-11	294717	0.449462	0.0847	0.0127009	2.58e-11	0
12q24.12	rs7310615	12	111865049	C	G	known	SH2B3	0.4719	-0.0929	0.0133	2.85e-12	267528	0.481843	-0.0943821	0.0133034	1.3e-12	0.0187023
12q24.21	rs10850382	12	115214548	T	C	known	TBX3	0.301	0.0844	0.0142	2.79e-09	277998	0.311307	0.0862487	0.0142033	1.26e-09	0
13q22.1	rs9600103	13	73811879	A	T	known	KLF5	0.7394	0.1398	0.0155	1.89e-19	254719	0.716915	0.1398	0.0155024	1.92e-19	0
15q15.1	rs998713	15	40378467	A	G	known	AC021755.3, C15orf56, ANKRD63, BAHD1, BMF, CCDC9B, EIF2AK4, GPR176, INAFM2, KNSTRN, PAK6, PLCB2, PLCB2-AS1, SRP14, SRP14-AS1	0.607	-0.092	0.0133	4.6e-12	279485	0.601676	-0.092	0.0133011	4.62e-12	0
15q21.2	rs17601876	15	51553909	A	G	known	CYP19A1	0.4968	-0.111	0.0127	2.33e-18	292466	0.528107	-0.111	0.0127016	2.35e-18	0
17q12	rs11263763	17	36103565	A	G	known	HNF1B	0.5675	0.1297	0.013	1.92e-23	284267	0.529418	0.128194	0.013003	6.28e-23	-0.00781724
17q21.32	rs1860862	17	46204836	A	C	known	SKAP1, SKAP1-AS1, SNX11, CBX1, HOXB2, HOXB3, HOXB4, HOXB6, HOXB7, HOXB8, HOXB9, MIR10A, MIR1203, MIR196A1, PRR15L	0.3902	-0.0893	0.0136	5.16e-11	267976	0.389412	-0.121725	0.0148066	2.02e-16	0.190824
17q24.2	rs5024718	17	65892587	T	C	new	BPTF	0.6891	-0.0922	0.0163	1.55e-08	207192	0.759819	-0.0922	0.0163012	1.55e-08	0
