# Supplementary material for: GWAS meta-analysis identifies five susceptibility loci for endometrial cancer
Source: eBioMedicine. 2025 Jul 8;118:105830. doi: 10.1016/j.ebiom.2025.105830 (PMC12275056; doi:10.1016/j.ebiom.2025.105830)
Supplement: Supplementary Table S9 — Supplementary Table 9: MAGMA Summary statistics generated after meta-analysis with window of 20kb. [file mmc9.xlsx]

## Sheet: Tabelle1
Supplementary Table 9. Gene-based analysis of GWAS meta-analysis results using MAGMA, using window of 20kb. Results with P-value < 2.5E-06 are considered statistically significant
Abbreviations. NSNPS: the number of SNPs annotated to that gene; NPARAM: the number of relevant parameters used in the model; ZSTAT: the Z-value for the gene, based on its (permutation) p-value; used as the measure of gene association in the gene-level analyses; P the gene p-value, using asymptotic sampling distribution
GENE	SYMBOL	CHR	START	STOP	NSNPS	NPARAM	N	ZSTAT	P	Note
ENSG00000137869	CYP19A1	15	51480254	51650807	566	42	241977	8.7237	1.3468e-18	Known GWAS loci
ENSG00000108753	HNF1B	17	36026435	36125237	342	77	226086	6.7574	7.0258e-12	Known GWAS loci
ENSG00000104081	BMF	15	40360091	40421093	166	30	226324	6.232	2.3027e-10	Known GWAS loci
ENSG00000140319	SRP14	15	40307940	40351389	108	20	230308	6.1682	3.4525e-10	Known GWAS loci
ENSG00000141293	SKAP1	17	46190802	46527637	893	31	238401	5.6323	8.8899e-09	Known GWAS loci
ENSG00000132170	PPARG	3	12308867	12495855	525	37	231854	5.627	9.1705e-09	Novel GWAS loci
ENSG00000123096	SSPN	12	26254924	26472223	803	61	241380	5.2338	8.3017e-08	Known GWAS loci
ENSG00000002919	SNX11	17	46160719	46220436	206	19	226177	5.1128	1.5872e-07	Known GWAS loci
ENSG00000166669	ATF7IP2	16	10400291	10597495	819	44	234538	4.8681	5.6346e-07	Novel MAGMA loci
ENSG00000241370	RPP21	6	30292908	30334661	146	28	214899	4.8471	6.2626e-07	Novel MAGMA loci
ENSG00000128829	EIF2AK4	15	40206347	40347797	469	39	240041	4.8197	7.189e-07	Known GWAS loci
ENSG00000171634	BPTF	17	65801640	66000494	414	19	222516	4.7585	9.7533e-07	Novel GWAS loci
ENSG00000082641	NFE2L1	17	46105691	46158849	177	22	219278	4.7351	1.0949e-06	Known GWAS loci
ENSG00000108468	CBX1	17	46127414	46198883	255	16	222908	4.6999	1.3015e-06	Known GWAS loci
ENSG00000067798	NAV3	12	78204685	78626790	1625	92	237390	4.6538	1.6297e-06	Novel GWAS loci
ENSG00000160882	CYP11B1	8	143933772	143981262	221	14	239935	4.4623	4.0536e-06	Not significant
ENSG00000248167	TRIM39-RPP21	6	30277359	30334631	230	33	219688	4.3398	7.1297e-06	Not significant
ENSG00000005243	COPZ2	17	46083533	46135392	160	26	215501	4.2776	9.4462e-06	Not significant
ENSG00000204310	AGPAT1	6	32115989	32165873	140	26	220495	4.2015	1.3259e-05	Not significant
ENSG00000104499	GML	8	143895663	144017922	641	22	240674	4.1619	1.5777e-05	Not significant
ENSG00000204616	TRIM31	6	30050674	30100883	444	35	234672	4.142	1.7217e-05	Not significant
ENSG00000091831	ESR1	6	151957826	152470754	1912	110	240573	4.1355	1.7712e-05	Not significant
ENSG00000131242	RAB11FIP4	17	29698642	29885236	652	66	239083	4.1169	1.9197e-05	Not significant
ENSG00000204599	TRIM39	6	30274256	30331506	232	31	217051	4.1122	1.9599e-05	Not significant
ENSG00000241404	EGFL8	6	32112360	32156058	126	23	216917	4.0987	2.0772e-05	Not significant
ENSG00000258388	PPT2-EGFL8	6	32101622	32159755	163	28	218182	4.0891	2.1652e-05	Not significant
ENSG00000179142	CYP11B2	8	143971975	144019259	251	16	225271	4.0871	2.1839e-05	Not significant
ENSG00000204305	AGER	6	32128745	32172101	134	25	224551	4.0811	2.2412e-05	Not significant
ENSG00000184378	ACTRT3	3	169464709	169507683	76	9	193187	4.0711	2.34e-05	Not significant
ENSG00000221988	PPT2	6	32101218	32154011	151	27	215975	4.0688	2.3631e-05	Not significant
ENSG00000196735	HLA-DQA1	6	32575956	32634839	4277	31	189122	4.0681	2.3696e-05	Not significant
ENSG00000204308	RNF5	6	32126131	32171930	144	27	222994	4.0603	2.4508e-05	Not significant
ENSG00000177548	RABEP2	16	28895742	28967847	115	22	203236	4.0057	3.0912e-05	Not significant
ENSG00000104899	AMH	19	2229308	2272072	177	38	211800	3.9919	3.2775e-05	Not significant
ENSG00000104897	SF3A2	19	2216520	2268678	186	41	215540	3.9855	3.3671e-05	Not significant
ENSG00000111912	NCOA7	6	126082307	126272266	389	30	229933	3.9694	3.6019e-05	Not significant
ENSG00000213654	GPSM3	6	32138543	32183300	149	27	228825	3.968	3.6232e-05	Not significant
ENSG00000111911	HINT3	6	126257927	126321387	101	10	236864	3.9552	3.8239e-05	Not significant
ENSG00000204304	PBX2	6	32132512	32177963	149	26	226339	3.9515	3.8829e-05	Not significant
ENSG00000184937	WT1	11	32389321	32477176	412	24	234436	3.9487	3.9293e-05	Not significant
ENSG00000186092	OR4F5	1	49091	90008	5	3	75698	3.9396	4.0803e-05	Not significant
ENSG00000132394	EEFSEC	3	127852297	128147485	636	23	227963	3.9297	4.2522e-05	Not significant
ENSG00000145217	SLC26A1	4	952861	1007228	222	35	228306	3.9266	4.3083e-05	Not significant
ENSG00000197238	HIST1H4J	6	27771884	27812257	103	16	213478	3.9199	4.4289e-05	Not significant
ENSG00000058673	ZC3H11A	1	203744782	203843252	393	20	229680	3.91	4.6141e-05	Not significant
ENSG00000196126	HLA-DRB1	6	32526546	32577625	2923	23	147235	3.908	4.654e-05	Not significant
ENSG00000197914	HIST1H4K	6	27778952	27819305	105	16	207983	3.8949	4.9119e-05	Not significant
ENSG00000110092	CCND1	11	69435855	69489242	150	24	208760	3.8771	5.2857e-05	Not significant
ENSG00000204314	PRRT1	6	32096136	32142150	127	27	211028	3.864	5.5768e-05	Not significant
ENSG00000233822	HIST1H2BN	6	27786323	27843487	131	19	214068	3.84	6.1509e-05	Not significant
ENSG00000167476	JSRP1	19	2232251	2289758	250	42	217613	3.8296	6.4175e-05	Not significant
ENSG00000126860	EVI2A	17	29624578	29668902	71	5	233074	3.8271	6.4842e-05	Not significant
ENSG00000111252	SH2B3	12	111823752	111909427	97	10	212852	3.8166	6.7664e-05	Not significant
ENSG00000264545	RP11-145E5.5	9	21782635	22052985	793	54	228958	3.8041	7.1149e-05	Not significant
ENSG00000196374	HIST1H2BM	6	27762822	27803267	111	20	212246	3.8035	7.1339e-05	Not significant
ENSG00000142166	IFNAR1	21	34676734	34752168	264	22	211030	3.7974	7.3119e-05	Not significant
ENSG00000145214	DGKQ	4	932675	1000683	274	31	222714	3.7972	7.318e-05	Not significant
ENSG00000182611	HIST1H2AJ	6	27762112	27802607	111	20	212246	3.7945	7.3956e-05	Not significant
ENSG00000184348	HIST1H2AK	6	27785658	27826117	92	16	205250	3.7925	7.4575e-05	Not significant
ENSG00000196296	ATP2A1	16	28869726	28935830	125	14	211855	3.7892	7.556e-05	Not significant
ENSG00000257315	ZBED6	1	203745437	203789686	191	18	229041	3.7766	7.9503e-05	Not significant
ENSG00000160932	LY6E	8	144079399	144125249	191	25	221754	3.7746	8.013e-05	Not significant
ENSG00000085274	MYNN	3	169470619	169527504	114	10	186658	3.7679	8.232e-05	Not significant
ENSG00000119866	BCL11A	2	60658302	60800702	278	41	225369	3.7564	8.6176e-05	Not significant
ENSG00000149716	ORAOV1	11	69447844	69510184	167	19	205212	3.7562	8.6272e-05	Not significant
ENSG00000203813	HIST1H3H	6	27757842	27798314	112	21	216631	3.752	8.7705e-05	Not significant
ENSG00000265118	CTD-2370N5.3	17	29612231	29665849	81	7	229413	3.7381	9.2694e-05	Not significant
ENSG00000204396	VWA7	6	31713367	31765108	134	31	188556	3.7342	9.4147e-05	Not significant
ENSG00000198374	HIST1H2AL	6	27813034	27853606	95	15	223270	3.7328	9.4669e-05	Not significant
ENSG00000184357	HIST1H1B	6	27814570	27855359	96	14	223949	3.7213	9.9106e-05	Not significant
ENSG00000174307	PHLDA3	1	201414620	201458365	205	34	229481	3.7164	0.00010106	Not significant
ENSG00000128487	SPECC1	17	19892657	20242339	911	21	228341	3.7143	0.00010187	Not significant
ENSG00000177455	CD19	16	28923260	28970667	68	19	208706	3.6991	0.0001082	Not significant
ENSG00000196747	HIST1H2AI	6	27755899	27796429	110	21	221043	3.6989	0.00010825	Not significant
ENSG00000185130	HIST1H2BL	6	27755257	27795709	108	20	224634	3.6947	0.00011006	Not significant
ENSG00000171757	LRRC34	3	169491216	169550774	125	15	204463	3.6913	0.00011155	Not significant
ENSG00000196562	SULF2	20	46265092	46435360	785	93	249641	3.6861	0.00011388	Not significant
ENSG00000164362	TERT	5	1233262	1315184	325	61	189418	3.6755	0.00011869	Not significant
ENSG00000168488	ATXN2L	16	28814356	28868558	123	8	214852	3.6725	0.0001201	Not significant
ENSG00000185862	EVI2B	17	29610784	29661130	78	7	230509	3.6725	0.00012011	Not significant
ENSG00000106012	IQCE	7	2578632	2674368	518	43	223792	3.6655	0.00012342	Not significant
ENSG00000228727	SAPCD1	6	31710576	31752628	110	25	190733	3.6605	0.00012585	Not significant
ENSG00000178188	SH2B1	16	28837921	28905526	144	9	222087	3.6577	0.00012723	Not significant
ENSG00000204296	C6orf10	6	32236303	32359684	1323	32	232851	3.6475	0.00013239	Not significant
ENSG00000127415	IDUA	4	960785	1018316	240	38	231424	3.627	0.00014337	Not significant
ENSG00000066651	TRMT11	6	126287576	126380422	109	8	242345	3.6178	0.00014857	Not significant
ENSG00000104904	OAZ1	19	2249485	2293487	192	29	221273	3.5954	0.00016196	Not significant
ENSG00000178952	TUFM	16	28833732	28877729	107	6	221887	3.5906	0.00016496	Not significant
ENSG00000204410	MSH5	6	31687725	31752622	163	31	194740	3.5703	0.00017829	Not significant
ENSG00000255152	MSH5-SAPCD1	6	31687797	31752628	163	31	194740	3.5703	0.00017829	Not significant
ENSG00000204414	CSHL1	17	61966957	62016198	167	18	216639	3.5695	0.00017884	Not significant
ENSG00000186665	C17orf58	17	65967217	66009765	84	12	198649	3.5581	0.00018674	Not significant
ENSG00000117480	FAAH	1	46839937	46899520	171	19	231078	3.5486	0.00019361	Not significant
ENSG00000160785	SLC25A44	1	156143880	156202587	158	14	231000	3.5445	0.0001967	Not significant
ENSG00000108091	CCDC6	10	61528521	61686414	703	28	229517	3.5426	0.00019813	Not significant
ENSG00000089009	RPL6	12	112822994	112876642	65	14	201516	3.542	0.00019859	Not significant
ENSG00000184831	APOO	X	23831470	23946057	126	12	148944	3.537	0.00020236	Not significant
ENSG00000204842	ATXN2	12	111870018	112057480	207	16	205326	3.5235	0.00021297	Not significant
ENSG00000204392	LSM2	6	31745173	31794761	129	33	194949	3.5207	0.00021523	Not significant
ENSG00000204394	VARS	6	31725295	31783730	165	37	190129	3.517	0.00021825	Not significant
ENSG00000259384	GH1	17	61974560	62016179	141	16	216539	3.5163	0.00021882	Not significant
ENSG00000101019	UQCC1	20	33870369	34019944	337	18	236199	3.5162	0.00021892	Not significant
ENSG00000139990	DCAF5	14	69497598	69639867	303	26	214391	3.5014	0.00023143	Not significant
ENSG00000142208	AKT1	14	105215686	105282088	237	40	220126	3.4984	0.00023407	Not significant
ENSG00000117481	NSUN4	1	46785849	46850824	308	8	243684	3.4983	0.00023416	Not significant
ENSG00000204301	NOTCH4	6	32142620	32211844	429	43	233827	3.4973	0.00023496	Not significant
ENSG00000130222	GADD45G	9	92199928	92241470	148	21	221493	3.4902	0.00024131	Not significant
ENSG00000104886	PLEKHJ1	19	2210002	2257703	156	37	214141	3.4853	0.00024577	Not significant
ENSG00000179344	HLA-DQB1	6	32607244	32656160	3225	25	177352	3.4806	0.0002501	Not significant
ENSG00000186635	ARAP1	11	72376114	72524644	440	34	239583	3.4801	0.00025064	Not significant
ENSG00000188305	C19orf35	19	2254631	2302181	210	33	221075	3.4618	0.00026831	Not significant
ENSG00000136488	CSH1	17	61952275	61994021	179	16	209394	3.4442	0.00028642	Not significant
ENSG00000165182	CXorf58	X	23905918	23977624	57	8	148944	3.4425	0.00028817	Not significant
ENSG00000172794	RAB37	17	72646717	72763474	297	50	219386	3.4378	0.00029322	Not significant
ENSG00000268028	AC025262.1	12	65070189	65110329	109	23	231347	3.4374	0.00029369	Not significant
ENSG00000167182	SP2	17	45953516	46026323	204	24	231283	3.4369	0.00029418	Not significant
ENSG00000260238	PMF1-BGLAP	1	156162773	156233123	177	19	239017	3.4312	0.00030047	Not significant
ENSG00000160783	PMF1	1	156162784	156232874	177	19	239017	3.4312	0.00030047	Not significant
ENSG00000135547	HEY2	6	126048810	126102415	98	12	215513	3.4294	0.00030242	Not significant
ENSG00000007312	CD79B	17	61986100	62029714	123	16	220026	3.4275	0.00030453	Not significant
ENSG00000061987	MON2	12	62840597	63011363	517	27	239251	3.412	0.00032244	Not significant
ENSG00000180998	GPR137C	14	52999866	53124431	344	29	227690	3.4115	0.00032304	Not significant
ENSG00000221909	FAM200A	7	99123931	99176159	65	14	225510	3.4038	0.00033229	Not significant
ENSG00000009950	MLXIPL	7	72987524	73058873	215	22	218354	3.3987	0.00033849	Not significant
ENSG00000180176	TH	11	2165159	2213107	191	27	241620	3.3986	0.00033863	Not significant
ENSG00000186074	CD300LF	17	72670452	72729117	150	32	215600	3.391	0.00034818	Not significant
ENSG00000198558	HIST1H4L	6	27820926	27861289	95	15	226995	3.3903	0.00034911	Not significant
ENSG00000111249	CUX2	12	111451828	111808358	543	39	218620	3.3894	0.00035019	Not significant
ENSG00000182572	HIST1H3I	6	27819623	27860099	95	15	227813	3.3837	0.00035757	Not significant
ENSG00000089234	BRAP	12	112059950	112143790	93	12	197887	3.381	0.0003611	Not significant
ENSG00000138095	LRPPRC	2	44093647	44243144	622	33	228558	3.3646	0.00038333	Not significant
ENSG00000106991	ENG	9	130557291	130637035	240	43	212089	3.3602	0.00038944	Not significant
ENSG00000213719	CLIC1	6	31678358	31727540	119	25	200654	3.3591	0.00039097	Not significant
ENSG00000163520	FBLN2	3	13553824	13699922	684	63	234082	3.3475	0.00040774	Not significant
ENSG00000196652	ZKSCAN5	7	99082274	99152323	100	18	216219	3.3468	0.0004088	Not significant
ENSG00000160307	S100B	21	47998875	48045121	273	19	233751	3.3441	0.0004128	Not significant
ENSG00000170145	SIK2	11	111453115	111621577	284	18	211291	3.3303	0.00043381	Not significant
ENSG00000106049	HIBADH	7	27545061	27722614	713	23	227662	3.3163	0.00045602	Not significant
ENSG00000181273	OR5AK2	11	56736347	56777342	128	20	224422	3.3143	0.00045933	Not significant
ENSG00000214530	STARD10	11	72445774	72524726	233	21	237126	3.3095	0.00046736	Not significant
ENSG00000176953	NFATC2IP	16	28942128	28998418	98	21	211160	3.3057	0.00047374	Not significant
ENSG00000204463	BAG6	6	31586805	31640482	214	33	214333	3.3022	0.0004796	Not significant
ENSG00000089169	RPH3A	12	112988184	113356686	826	72	226927	3.2998	0.00048382	Not significant
ENSG00000196176	HIST1H4A	6	26001907	26042278	127	23	215126	3.2996	0.00048414	Not significant
ENSG00000204469	PRRC2A	6	31568497	31625548	233	37	213975	3.2912	0.00049882	Not significant
ENSG00000148444	COMMD3	10	22584903	22629235	40	13	152045	3.287	0.00050639	Not significant
ENSG00000176476	CCDC101	16	28545236	28623111	341	19	216603	3.2808	0.00051761	Not significant
ENSG00000168631	DPCR1	6	30888749	30941998	264	31	234351	3.2733	0.00053144	Not significant
ENSG00000124766	SOX4	6	21573972	21618847	56	16	190520	3.2679	0.00054181	Not significant
ENSG00000111271	ACAD10	12	112103857	112214903	127	11	205154	3.2627	0.00055181	Not significant
ENSG00000118113	MMP8	11	102562526	102617781	322	33	229300	3.259	0.00055895	Not significant
ENSG00000164619	BMPER	7	33924523	34215484	789	66	228052	3.2565	0.00056401	Not significant
ENSG00000188306	LRRIQ4	3	169519710	169575563	158	17	216097	3.2396	0.00059838	Not significant
ENSG00000153179	RASSF3	12	64984293	65111347	388	28	227474	3.2389	0.00060004	Not significant
ENSG00000104885	DOT1L	19	2144148	2252577	387	35	221542	3.2365	0.00060508	Not significant
ENSG00000204472	AIF1	6	31562961	31604798	191	38	209396	3.2356	0.00060691	Not significant
ENSG00000124143	ARHGAP40	20	37210577	37299678	299	33	232697	3.2355	0.00060705	Not significant
ENSG00000160908	ZNF394	7	99064142	99117947	88	16	225805	3.2288	0.00062152	Not significant
ENSG00000257767	RP11-162P23.2	12	112171694	112249222	78	9	220298	3.2264	0.00062674	Not significant
ENSG00000113742	CPEB4	5	173295283	173408979	363	24	244127	3.225	0.00062983	Not significant
ENSG00000122852	SFTPA1	10	81350695	81395196	254	18	234671	3.2233	0.00063351	Not significant
ENSG00000176390	CRLF3	17	29076406	29171794	415	8	229036	3.2223	0.00063588	Not significant
ENSG00000106009	BRAT1	7	2557511	2615361	253	31	217840	3.2211	0.00063849	Not significant
ENSG00000106025	TSPAN12	7	120407376	120518456	214	19	243611	3.2178	0.00064597	Not significant
ENSG00000174628	IQCK	16	19707778	19888907	396	21	231419	3.2022	0.00068192	Not significant
ENSG00000197165	SULT1A2	16	28583264	28628430	204	16	214635	3.2007	0.00068536	Not significant
ENSG00000159173	TNNI1	1	201353625	201418994	222	40	246785	3.1987	0.00069027	Not significant
ENSG00000204536	CCHCR1	6	31090216	31146015	668	38	237685	3.1772	0.00074352	Not significant
ENSG00000007314	SCN4A	17	61995914	62070278	204	35	207552	3.1757	0.0007475	Not significant
ENSG00000136275	C7orf69	7	47814889	47879445	249	31	252617	3.1736	0.00075288	Not significant
ENSG00000269897	COMMD3-BMI1	10	22585317	22638471	53	16	148841	3.1703	0.0007614	Not significant
ENSG00000136877	FPGS	9	130536876	130596606	154	17	214859	3.1702	0.00076155	Not significant
ENSG00000184990	SIVA1	14	105199437	105254831	193	26	238447	3.1698	0.00076283	Not significant
ENSG00000213676	ATF6B	6	32045953	32116030	169	39	219112	3.1647	0.00077626	Not significant
ENSG00000163486	SRGAP2	1	206496200	206657783	373	33	224101	3.1629	0.00078113	Not significant
ENSG00000233438	AC109829.1	2	27740253	27810011	159	17	225689	3.1602	0.00078817	Not significant
ENSG00000115758	ODC1	2	10560094	10608630	160	20	246984	3.1593	0.00079085	Not significant
ENSG00000213658	LAT	16	28976147	29022104	102	25	206749	3.1556	0.00080078	Not significant
ENSG00000188763	FZD9	7	72828109	72870450	74	17	186643	3.1528	0.00080848	Not significant
ENSG00000099810	MTAP	9	21782542	21951646	573	39	225256	3.1522	0.00081033	Not significant
ENSG00000169682	SPNS1	16	28965542	29015869	104	24	204761	3.1494	0.00081809	Not significant
ENSG00000198366	HIST1H3A	6	26000718	26041186	127	22	214211	3.1449	0.00083073	Not significant
ENSG00000182247	UBE2E2	3	23224511	23653284	1704	27	243271	3.1431	0.00083571	Not significant
ENSG00000243943	ZNF512	2	27785897	27878041	191	17	231734	3.1425	0.00083753	Not significant
ENSG00000176208	ATAD5	17	29138988	29242887	288	8	226581	3.1408	0.00084245	Not significant
ENSG00000204642	HLA-F	6	29670552	29726305	671	25	228965	3.1405	0.0008434	Not significant
ENSG00000160396	HIPK4	19	40865178	40916094	121	28	228639	3.1394	0.00084658	Not significant
ENSG00000124529	HIST1H4B	6	26007124	26047480	141	23	218893	3.1378	0.00085124	Not significant
ENSG00000183760	PAPL	19	39554553	39622133	286	20	244875	3.1359	0.0008566	Not significant
ENSG00000124610	HIST1H1A	6	25997260	26038040	122	21	218507	3.1313	0.00087006	Not significant
ENSG00000095015	MAP3K1	5	56091401	56211979	361	20	235283	3.13	0.00087401	Not significant
ENSG00000196502	SULT1A1	16	28596903	28654946	228	21	206706	3.1259	0.00088644	Not significant
ENSG00000143093	STRIP1	1	110554199	110637263	127	14	227250	3.1243	0.000891	Not significant
ENSG00000204388	HSPA1B	6	31775512	31818031	136	33	201294	3.121	0.00090123	Not significant
ENSG00000168283	BMI1	10	22590140	22640413	46	15	151085	3.1204	0.00090296	Not significant
ENSG00000234745	HLA-B	6	31301649	31344965	2100	47	229830	3.1156	0.00091794	Not significant
ENSG00000269891	ARHGAP19-SLIT1	10	98737795	99072413	1133	82	232900	3.1148	0.00092047	Not significant
ENSG00000136807	CDK9	9	130527958	130573066	115	12	215758	3.1142	0.00092227	Not significant
ENSG00000111275	ALDH2	12	112184691	112267782	98	10	223005	3.1115	0.0009306	Not significant
ENSG00000196712	NF1	17	29401945	29729134	536	11	227818	3.1057	0.00094902	Not significant
ENSG00000119760	SUPT7L	2	27853679	27906676	69	11	228249	3.1055	0.0009497	Not significant
ENSG00000176714	CCDC121	2	27828506	27871879	103	12	230887	3.1026	0.000959	Not significant
ENSG00000204390	HSPA1L	6	31757396	31803437	144	35	197111	3.0971	0.00097705	Not significant
ENSG00000111875	ASF1A	6	119195384	119250332	148	17	234298	3.0963	0.00097962	Not significant
ENSG00000137310	TCF19	6	31106319	31154936	586	33	237978	3.0913	0.00099645	Not significant
ENSG00000178295	GEN1	2	17915125	17986632	209	23	225204	3.0887	0.0010051	Not significant
ENSG00000163798	SLC4A1AP	2	27866338	27937840	66	14	220791	3.0811	0.0010313	Not significant
ENSG00000198522	GPN1	2	27831114	27894375	119	13	229461	3.0747	0.0010537	Not significant
ENSG00000198502	HLA-DRB5	6	32465120	32518064	1926	22	98740	3.0732	0.0010588	Not significant
ENSG00000204315	FKBPL	6	32076484	32118068	98	27	213727	3.0713	0.0010655	Not significant
ENSG00000223417	TRIM49D1	11	89624279	89674935	43	11	174738	3.0689	0.0010743	Not significant
ENSG00000175792	RUVBL1	3	127763621	127892757	327	14	224827	3.0643	0.0010909	Not significant
ENSG00000141905	NFIC	19	3339561	3489215	627	78	215102	3.0615	0.0011012	Not significant
ENSG00000173517	PEAK1	15	77380471	77732486	671	27	218411	3.0511	0.0011399	Not significant
ENSG00000188112	C6orf132	6	42048856	42130357	427	62	230939	3.0481	0.0011516	Not significant
ENSG00000147894	C9orf72	9	27526544	27593864	290	26	227508	3.0437	0.0011683	Not significant
ENSG00000135677	GNS	12	65087225	65173227	171	18	209292	3.0431	0.0011707	Not significant
ENSG00000254647	INS	11	2161009	2202571	151	27	241192	3.0339	0.001207	Not significant
ENSG00000136487	GH2	17	61937578	61979295	219	12	207276	3.0336	0.0012085	Not significant
ENSG00000179295	PTPN11	12	112836155	112967717	203	21	214806	3.0277	0.001232	Not significant
ENSG00000204661	C5orf60	5	179048545	179092047	177	30	227559	3.0229	0.0012518	Not significant
ENSG00000233232	NPIPB7	16	28447693	28501868	53	13	165812	3.0215	0.0012575	Not significant
ENSG00000221843	C2orf16	2	27779389	27825588	89	12	223875	3.0167	0.0012776	Not significant
ENSG00000184060	ADAP2	17	29213362	29306340	152	14	212397	3.0162	0.00128	Not significant
ENSG00000087301	TXNDC16	14	52877308	53039240	508	27	226585	3.0158	0.0012817	Not significant
ENSG00000268172	AL590452.1	1	144969309	145011365	5	3	73733	3.0133	0.0012923	Not significant
ENSG00000142156	COL6A1	21	47381651	47444964	308	30	222984	3.0111	0.0013017	Not significant
ENSG00000153815	CMIP	16	81458775	81765367	1520	132	238021	3.0107	0.0013032	Not significant
ENSG00000228259	AC136604.1	5	179058298	179099445	138	29	227289	3.0079	0.0013151	Not significant
ENSG00000156150	ALX3	1	110582616	110633322	95	10	227928	3.0066	0.0013207	Not significant
ENSG00000122304	PRM2	16	11349496	11390337	192	22	246657	3.0017	0.0013423	Not significant
ENSG00000196226	HIST1H2BB	6	26023455	26063885	135	21	217109	2.9912	0.0013895	Not significant
ENSG00000215131	C16orf90	16	3523484	3565480	159	21	246451	2.9912	0.0013895	Not significant
ENSG00000125965	GDF5	20	34001145	34062568	157	15	245275	2.9891	0.0013988	Not significant
ENSG00000196532	HIST1H3C	6	26025639	26066097	138	22	218330	2.9887	0.0014007	Not significant
ENSG00000126861	OMG	17	29579031	29644557	105	9	220483	2.988	0.0014038	Not significant
ENSG00000242252	BGLAP	1	156191753	156233112	112	17	239947	2.985	0.0014181	Not significant
ENSG00000187715	KBTBD12	3	127614075	127726514	382	32	245361	2.9841	0.0014222	Not significant
ENSG00000198556	ZNF789	7	99050464	99121273	123	17	225092	2.9827	0.0014288	Not significant
ENSG00000178209	PLEC	8	144969321	145070902	308	16	229732	2.9806	0.0014385	Not significant
ENSG00000105227	PRX	19	40879675	40939273	141	30	210825	2.9802	0.0014401	Not significant
ENSG00000198324	FAM109A	12	111778455	111826925	82	9	233406	2.9729	0.0014749	Not significant
ENSG00000178921	PFAS	17	8130936	8193809	221	28	222991	2.9722	0.0014783	Not significant
ENSG00000197930	ERO1L	14	53086634	53182618	212	29	233838	2.972	0.0014792	Not significant
ENSG00000157429	ZNF19	16	71478453	71618992	298	28	224713	2.9706	0.0014862	Not significant
ENSG00000148180	GSN	9	123950072	124115121	470	35	234925	2.9687	0.0014952	Not significant
ENSG00000178279	TNP2	16	11341605	11383390	181	22	247685	2.9687	0.0014953	Not significant
ENSG00000175646	PRM1	16	11354693	11395207	191	21	249124	2.9687	0.0014954	Not significant
ENSG00000124693	HIST1H3B	6	26011817	26052288	142	22	222815	2.9663	0.0015073	Not significant
ENSG00000168036	CTNNB1	3	41216328	41321587	212	23	221644	2.9647	0.0015147	Not significant
ENSG00000178257	PRM3	16	11347144	11387452	177	21	249112	2.9645	0.001516	Not significant
ENSG00000187134	AKR1C1	10	4914796	5045475	735	52	232248	2.9628	0.0015244	Not significant
ENSG00000204531	POU5F1	6	31112119	31168508	773	31	240937	2.9626	0.0015254	Not significant
ENSG00000172171	TEFM	17	29204354	29253838	131	7	227634	2.9614	0.001531	Not significant
ENSG00000197153	HIST1H3J	6	27838093	27880884	112	18	224556	2.957	0.001553	Not significant
ENSG00000243509	TNFRSF6B	20	62308021	62350037	163	17	235938	2.9557	0.0015599	Not significant
ENSG00000176046	NUPR1	16	28528606	28570495	150	16	229426	2.9544	0.0015662	Not significant
ENSG00000124762	CDKN1A	6	36624305	36675116	229	29	244015	2.9531	0.0015729	Not significant
ENSG00000111877	MCM9	6	119114605	119276327	581	21	240478	2.9488	0.0015948	Not significant
ENSG00000204444	APOM	6	31600193	31645987	172	29	217296	2.9488	0.001595	Not significant
ENSG00000197343	ZNF655	7	99136029	99194076	88	13	225471	2.9412	0.0016347	Not significant
ENSG00000118961	C2orf43	2	20863788	21042882	468	44	235161	2.9411	0.0016354	Not significant
ENSG00000182004	SNRPE	1	203810731	203859678	169	14	229426	2.9409	0.0016363	Not significant
ENSG00000137259	HIST1H2AB	6	26013320	26053796	142	22	220349	2.9387	0.0016481	Not significant
ENSG00000261832	CLN3	16	28457974	28523333	92	15	211377	2.9383	0.0016499	Not significant
ENSG00000075420	FNDC3B	3	171737418	172139455	1243	113	235776	2.9315	0.0016869	Not significant
ENSG00000214226	C17orf67	17	54849274	54936134	258	14	242376	2.929	0.0017001	Not significant
ENSG00000184730	APOBR	16	28485970	28530291	92	12	234351	2.9266	0.0017132	Not significant
ENSG00000106638	TBL2	7	72963262	73013121	114	16	206986	2.9256	0.001719	Not significant
ENSG00000188603	CLN3	16	28457983	28526896	96	15	212491	2.9246	0.0017243	Not significant
ENSG00000164161	HHIP	4	145547173	145686423	287	18	231528	2.9241	0.0017275	Not significant
ENSG00000213218	CSH2	17	61929372	61971126	209	11	213169	2.9226	0.0017355	Not significant
ENSG00000166670	MMP10	11	102621234	102671359	212	39	243793	2.9207	0.0017461	Not significant
ENSG00000170298	LGALS9B	17	20332708	20390852	119	14	140202	2.9183	0.0017595	Not significant
ENSG00000153721	CNKSR3	6	154688638	154851793	812	81	230182	2.9178	0.0017625	Not significant
ENSG00000185100	ADSSL1	14	105170523	105233662	252	23	235270	2.9162	0.0017717	Not significant
ENSG00000175643	RMI2	16	11323476	11465619	694	31	240835	2.915	0.0017787	Not significant
ENSG00000111490	TBC1D30	12	65154589	65294812	255	34	208308	2.914	0.0017841	Not significant
ENSG00000204387	C6orf48	6	31782385	31827541	162	37	194981	2.9122	0.0017944	Not significant
ENSG00000197272	IL27	16	28490683	28543372	117	13	235001	2.9122	0.0017944	Not significant
ENSG00000131507	NDFIP1	5	141468070	141554005	358	21	238167	2.9059	0.0018312	Not significant
ENSG00000164172	MOCS2	5	52371509	52425893	254	17	250030	2.902	0.0018541	Not significant
ENSG00000131788	PIAS3	1	145555233	145606546	109	13	215877	2.8986	0.001874	Not significant
ENSG00000147883	CDKN2B	9	21982902	22029362	104	13	244730	2.8971	0.0018833	Not significant
ENSG00000108439	PNPO	17	45998872	46045654	134	18	241343	2.8971	0.0018833	Not significant
ENSG00000178971	CTC1	17	8110191	8171362	217	30	219619	2.8949	0.0018964	Not significant
ENSG00000204511	MCCD1	6	31476494	31518009	306	25	242704	2.8932	0.0019069	Not significant
ENSG00000168477	TNXB	6	31988931	32103111	293	37	207207	2.8896	0.0019285	Not significant
ENSG00000204389	HSPA1A	6	31763291	31805723	136	33	198322	2.8883	0.0019369	Not significant
ENSG00000233224	HIST1H2AM	6	27840477	27880963	107	18	222663	2.8837	0.001965	Not significant
ENSG00000214414	TRIM77	11	89423467	89471040	135	9	235065	2.8825	0.0019728	Not significant
ENSG00000153933	DGKE	17	54891460	54966036	236	23	217146	2.8824	0.0019733	Not significant
ENSG00000123095	BHLHE41	12	26252959	26298060	145	23	231426	2.882	0.0019759	Not significant
ENSG00000171204	TMEM126B	11	85319629	85367580	108	15	234199	2.8753	0.0020182	Not significant
ENSG00000221949	C12orf61	12	62975531	63017214	114	24	223725	2.8743	0.0020245	Not significant
ENSG00000154122	ANKH	5	14684910	14891887	604	54	237435	2.8743	0.0020247	Not significant
ENSG00000049656	CLPTM1L	5	1297859	1365214	277	26	208734	2.8735	0.0020295	Not significant
ENSG00000198156	NPIPB6	16	28333876	28394829	75	12	171749	2.8687	0.002061	Not significant
ENSG00000163029	SMC6	2	17825079	18001509	453	28	228659	2.868	0.0020651	Not significant
ENSG00000150672	DLG2	11	83146055	85358966	7217	194	227962	2.8598	0.0021194	Not significant
ENSG00000140406	MESDC1	15	81273295	81316342	144	11	231234	2.8579	0.0021325	Not significant
ENSG00000206053	HN1L	16	1708257	1772281	138	11	240637	2.8571	0.0021376	Not significant
ENSG00000105245	NUMBL	19	41152596	41216877	239	33	221085	2.8555	0.0021486	Not significant
ENSG00000262543	RP3-422G23.4	6	138679042	138724212	218	9	240695	2.851	0.0021793	Not significant
ENSG00000051620	HEBP2	6	138704668	138763334	144	15	239172	2.846	0.0022139	Not significant
ENSG00000196331	HIST1H2BO	6	27841203	27881669	107	18	223818	2.8435	0.0022311	Not significant
ENSG00000255524	NPIPB8	16	28628975	28690003	80	14	192585	2.8419	0.0022422	Not significant
ENSG00000006695	COX10	17	13952813	14131994	591	42	228851	2.8408	0.0022497	Not significant
ENSG00000214314	AC073063.1	7	99020552	99060747	109	13	218332	2.8382	0.0022682	Not significant
ENSG00000103550	KNOP1	16	19694902	19749557	121	12	232499	2.8378	0.0022712	Not significant
ENSG00000182580	EPHB3	3	184259572	184320197	255	30	234328	2.8371	0.0022766	Not significant
ENSG00000186417	GLDN	15	51613826	51720210	450	45	241822	2.8358	0.0022855	Not significant
ENSG00000132964	CDK8	13	26808276	26999375	544	25	189932	2.8324	0.0023102	Not significant
ENSG00000137819	PAQR5	15	69571286	69720119	478	30	229840	2.8296	0.0023304	Not significant
ENSG00000198597	ZNF536	19	30699197	31224445	1465	155	225168	2.8292	0.0023332	Not significant
ENSG00000127419	TMEM175	4	906175	972444	229	32	213537	2.8259	0.0023572	Not significant
ENSG00000059728	MXD1	2	70104820	70190077	191	15	247021	2.8208	0.0023952	Not significant
ENSG00000089351	GRAMD1A	19	35465688	35537375	254	23	242944	2.82	0.0024015	Not significant
ENSG00000261732	LA16c-431H6.6	16	1662260	1756716	198	17	232215	2.8193	0.0024064	Not significant
ENSG00000204538	PSORS1C2	6	31085313	31127127	523	34	230929	2.8186	0.002412	Not significant
ENSG00000122188	LAX1	1	203714304	203765361	196	23	225912	2.8107	0.0024719	Not significant
ENSG00000169359	SLC33A1	3	155518813	155592218	229	27	210877	2.8083	0.0024899	Not significant
ENSG00000114248	LRRC31	3	169536967	169607718	205	24	223225	2.8076	0.002496	Not significant
ENSG00000089022	MAPKAPK5	12	112259782	112354343	225	7	227518	2.8068	0.0025021	Not significant
ENSG00000095370	SH2D3C	9	130480596	130561020	219	24	219049	2.806	0.0025083	Not significant
ENSG00000009954	BAZ1B	7	72834728	72956608	210	19	199703	2.8046	0.0025191	Not significant
ENSG00000105711	SCN1B	19	35501588	35551352	164	20	238596	2.8029	0.0025321	Not significant
ENSG00000167550	RHEBL1	12	49438468	49483808	69	11	206454	2.8022	0.0025381	Not significant
ENSG00000214732	RP1-139D8.6	6	42103279	42151156	228	38	235782	2.8001	0.0025542	Not significant
ENSG00000186364	NUDT17	1	145566115	145609439	80	13	202282	2.7998	0.0025571	Not significant
ENSG00000172568	FNDC9	5	156748608	156792729	159	12	261355	2.7992	0.0025615	Not significant
ENSG00000226894	TMPRSS11BNL	4	69034242	69103798	180	8	205790	2.7989	0.0025642	Not significant
ENSG00000124107	SLPI	20	43860880	43903205	159	12	244712	2.7981	0.0025699	Not significant
ENSG00000168710	AHCYL1	1	110507308	110586357	78	24	196908	2.7969	0.0025799	Not significant
ENSG00000167548	KMT2D	12	49392758	49473557	97	13	205592	2.7965	0.0025826	Not significant
ENSG00000198270	TMEM116	12	112349086	112470970	226	11	229321	2.7963	0.0025847	Not significant
ENSG00000179627	ZBTB42	14	105246933	105291049	152	28	208480	2.7963	0.0025847	Not significant
ENSG00000204183	GDF5OS	20	34000827	34043248	124	12	243504	2.7961	0.0025864	Not significant
ENSG00000123643	SLC36A1	5	150796607	150891942	409	28	225914	2.7945	0.002599	Not significant
ENSG00000213077	FAM106A	17	18407880	18450160	17	8	77663	2.7937	0.0026058	Not significant
ENSG00000052749	RRP12	10	99096115	99181127	343	14	240278	2.7892	0.0026423	Not significant
ENSG00000006114	SYNRG	17	35854900	35989544	266	25	218358	2.7868	0.0026619	Not significant
ENSG00000198563	DDX39B	6	31477996	31530225	371	35	237333	2.7827	0.0026955	Not significant
ENSG00000189120	SP6	17	45902279	45953240	171	23	233563	2.7797	0.0027209	Not significant
ENSG00000173064	HECTD4	12	112577992	112839896	324	19	218618	2.7765	0.0027474	Not significant
ENSG00000055163	CYFIP2	5	156673089	156842606	582	30	249931	2.7755	0.0027558	Not significant
ENSG00000231852	CYP21A2	6	31986042	32029447	123	29	193351	2.7745	0.0027643	Not significant
ENSG00000183578	TNFAIP8L3	15	51328795	51417473	216	28	228714	2.7724	0.0027826	Not significant
ENSG00000162775	RBM15	1	110861128	110909299	132	14	240206	2.766	0.0028377	Not significant
ENSG00000159111	MRPL10	17	45880638	45928900	185	21	237498	2.7652	0.002844	Not significant
ENSG00000185873	TMPRSS11B	4	69072371	69131438	130	8	201067	2.7642	0.0028535	Not significant
ENSG00000254870	ATP6V1G2-DDX39B	6	31477996	31534385	397	38	236545	2.7617	0.0028746	Not significant
ENSG00000160781	PAQR6	1	156193206	156237881	123	18	238531	2.7571	0.0029161	Not significant
ENSG00000204287	HLA-DRA	6	32387619	32432823	853	22	247734	2.754	0.0029439	Not significant
ENSG00000164758	MED30	8	118512952	118572501	210	26	237095	2.7536	0.0029469	Not significant
ENSG00000108592	FTSJ3	17	61876793	61927372	116	8	240052	2.7536	0.0029474	Not significant
ENSG00000176697	BDNF	11	27656440	27763605	204	25	220279	2.7525	0.002957	Not significant
ENSG00000155975	VPS37A	8	17084080	17179936	393	32	232315	2.7517	0.0029643	Not significant
ENSG00000134470	IL15RA	10	5970855	6040150	373	62	234235	2.7502	0.0029779	Not significant
ENSG00000204290	BTNL2	6	32341740	32394905	959	30	217185	2.7481	0.0029969	Not significant
ENSG00000124209	RAB22A	20	56864752	56962563	368	36	222629	2.747	0.0030076	Not significant
ENSG00000087191	PSMC5	17	61884512	61929379	106	7	240635	2.7465	0.0030122	Not significant
ENSG00000259003	AE000662.92	14	23005534	23047939	305	34	234638	2.7464	0.0030124	Not significant
ENSG00000108604	SMARCD2	17	61889444	61940425	134	8	237995	2.7441	0.0030343	Not significant
ENSG00000106635	BCL7B	7	72930686	72992332	131	14	208880	2.7437	0.0030375	Not significant
ENSG00000184110	EIF3C	16	28679879	28767051	56	15	95544	2.7431	0.0030435	Not significant
ENSG00000137713	PPP2R1B	11	111577632	111657151	103	22	195093	2.7409	0.0030631	Not significant
ENSG00000134070	IRAK2	3	10186549	10305427	444	45	232785	2.7402	0.0030698	Not significant
ENSG00000140835	CHST4	16	71539136	71592649	110	20	221694	2.74	0.0030719	Not significant
ENSG00000146374	RSPO3	6	127419749	127538910	277	17	226064	2.7377	0.0030934	Not significant
ENSG00000198231	DDX42	17	61830963	61916677	210	13	234014	2.7359	0.0031101	Not significant
ENSG00000160917	CPSF4	7	99016545	99074994	143	15	216657	2.7306	0.0031611	Not significant
ENSG00000197566	ZNF624	17	16504051	16577170	255	11	235748	2.7267	0.0031984	Not significant
ENSG00000159231	CBR3	21	37487210	37538864	253	15	229552	2.7242	0.003223	Not significant
ENSG00000129244	ATP1B2	17	7529945	7581086	231	24	225725	2.7218	0.0032463	Not significant
ENSG00000135148	TRAFD1	12	112543305	112611407	84	14	194206	2.7212	0.0032524	Not significant
ENSG00000258366	RTEL1	20	62269163	62348416	352	24	226992	2.7194	0.0032698	Not significant
ENSG00000204495	PRAMEF13	1	13427414	13472656	12	5	77663	2.7189	0.0032749	Not significant
ENSG00000261611	AC010547.9	16	71461503	71543214	182	23	224051	2.7184	0.00328	Not significant
ENSG00000185156	MFSD6L	17	8680436	8722667	152	19	249152	2.7136	0.0033278	Not significant
ENSG00000160310	PRMT2	21	48035079	48105036	256	23	214802	2.7123	0.0033405	Not significant
ENSG00000168010	ATG16L2	11	72505353	72574719	134	20	204698	2.7078	0.0033862	Not significant
ENSG00000108588	CCDC47	17	61802610	61873711	194	13	230647	2.7078	0.0033864	Not significant
ENSG00000111300	NAA25	12	112444500	112566826	168	18	205389	2.7024	0.0034416	Not significant
ENSG00000204439	C6orf47	6	31606075	31648549	155	29	211871	2.702	0.0034461	Not significant
ENSG00000125695	RP11-51F16.8	17	61760205	61849457	217	15	220807	2.7011	0.0034558	Not significant
ENSG00000006025	OSBPL7	17	45864738	45919200	210	31	234390	2.6998	0.0034695	Not significant
ENSG00000168264	IRF2BP2	1	234720015	234765271	157	27	232188	2.6992	0.0034752	Not significant
ENSG00000126001	CEP250	20	34022985	34119804	190	13	236919	2.6978	0.0034904	Not significant
ENSG00000107077	KDM4C	9	6700863	7195648	2720	112	234276	2.6965	0.0035032	Not significant
ENSG00000184009	ACTG1	17	79456997	79510873	333	33	205378	2.6899	0.003574	Not significant
ENSG00000168135	KCNJ4	22	38802332	38871205	239	44	220066	2.6892	0.0035814	Not significant
ENSG00000141510	TP53	17	7545097	7610856	264	29	210945	2.6879	0.0035955	Not significant
ENSG00000181929	PRKAG1	12	49376057	49432980	69	15	205585	2.684	0.0036379	Not significant
ENSG00000126107	HECTD3	1	45448212	45497001	170	15	222318	2.6837	0.0036402	Not significant
ENSG00000141294	LRRC46	17	45888993	45935079	173	19	238676	2.6806	0.0036751	Not significant
ENSG00000119396	RAB14	9	123920415	124005292	215	27	242443	2.6775	0.0037087	Not significant
ENSG00000153898	MCOLN2	1	85371268	85482796	431	33	232202	2.6767	0.0037172	Not significant
ENSG00000126088	UROD	1	45457819	45501247	134	13	218688	2.6763	0.0037218	Not significant
ENSG00000107164	FUBP3	9	133434352	133533739	323	33	231436	2.6727	0.0037619	Not significant
ENSG00000253309	SERPINE3	13	51889909	51958871	162	13	250511	2.6694	0.0037995	Not significant
ENSG00000158019	BRE	2	28092808	28581768	1203	52	219014	2.6689	0.0038045	Not significant
ENSG00000007545	CRAMP1L	16	1642326	1747909	251	23	232696	2.6685	0.0038094	Not significant
ENSG00000266173	STRADA	17	61760192	61839330	195	14	218789	2.6684	0.0038103	Not significant
ENSG00000117472	TSPAN1	1	46620745	46671630	106	19	209929	2.6643	0.0038576	Not significant
ENSG00000141295	SCRN2	17	45895058	45938699	161	19	236447	2.6641	0.0038593	Not significant
ENSG00000108039	XPNPEP1	10	111604524	111703311	228	26	241742	2.6628	0.0038747	Not significant
ENSG00000102554	KLF5	13	73609114	73671676	256	35	219646	2.6597	0.0039103	Not significant
ENSG00000138756	BMP2K	4	79677496	79857526	376	15	230012	2.6591	0.003917	Not significant
ENSG00000165449	SLC16A9	10	61390523	61515760	375	43	228425	2.6573	0.0039385	Not significant
ENSG00000198791	CNOT7	8	17066737	17124387	178	22	232874	2.6571	0.0039408	Not significant
ENSG00000147889	CDKN2A	9	21947751	22015300	138	22	222201	2.6561	0.003952	Not significant
ENSG00000145012	LPP	3	187851072	188628460	2672	228	223462	2.6557	0.0039576	Not significant
ENSG00000163132	MSX1	4	4841393	4885663	257	33	244886	2.6545	0.0039714	Not significant
ENSG00000204420	C6orf25	6	31666371	31714491	126	27	202549	2.6533	0.0039855	Not significant
ENSG00000185453	C19orf68	19	48653949	48720877	335	28	214771	2.6523	0.0039976	Not significant
ENSG00000213722	DDAH2	6	31674815	31718394	112	25	197731	2.6514	0.0040075	Not significant
ENSG00000127418	FGFRL1	4	983724	1040685	250	42	229932	2.6498	0.0040272	Not significant
ENSG00000196993	NPIPB9	16	28743108	28804128	48	13	97099	2.649	0.004037	Not significant
ENSG00000026036	RTEL1-TNFRSF6B	20	62270653	62350037	345	21	228172	2.649	0.004037	Not significant
ENSG00000185338	SOCS1	16	11328262	11370036	156	21	240465	2.6465	0.0040662	Not significant
ENSG00000213390	ARHGAP19	10	98958996	99072413	438	22	229356	2.6421	0.0041196	Not significant
ENSG00000134058	CDK7	5	68510668	68593250	269	14	232104	2.6415	0.0041265	Not significant
ENSG00000248919	ATP5J2-PTCD1	7	98997372	99083820	193	20	221698	2.6312	0.0042548	Not significant
ENSG00000124157	SEMG2	20	43829941	43873099	105	10	234843	2.631	0.0042564	Not significant
ENSG00000198483	ANKRD35	1	145529230	145588526	120	17	230855	2.629	0.0042823	Not significant
ENSG00000157766	ACAN	15	89326674	89438585	455	67	236798	2.6276	0.004299	Not significant
ENSG00000121440	PDZRN3	3	73411584	73694091	832	79	241031	2.6258	0.0043217	Not significant
ENSG00000111816	FRK	6	116232312	116401921	488	31	239033	2.6258	0.0043226	Not significant
ENSG00000221996	OR52B4	11	4368493	4409616	135	19	211207	2.6243	0.004341	Not significant
ENSG00000241468	ATP5J2	7	99026098	99083954	125	14	226304	2.6221	0.0043692	Not significant
ENSG00000110080	ST3GAL4	11	126205535	126330239	425	65	228821	2.6191	0.0044086	Not significant
ENSG00000134056	MRPS36	5	68493587	68545956	176	14	223163	2.6186	0.0044144	Not significant
ENSG00000160318	CLDND2	19	51850352	51892257	193	28	227313	2.6165	0.0044419	Not significant
ENSG00000163291	PAQR3	4	79788281	79880592	241	14	232556	2.6143	0.004471	Not significant
ENSG00000205334	AC074091.13	2	27908653	27958599	40	10	241165	2.6118	0.0045036	Not significant
ENSG00000065457	ADAT1	16	75610879	75677198	233	24	216797	2.6116	0.0045056	Not significant
ENSG00000196620	UGT2B15	4	69492348	69556346	331	39	206010	2.6096	0.0045318	Not significant
ENSG00000187837	HIST1H1C	6	26035968	26076699	141	20	222390	2.6096	0.0045324	Not significant
ENSG00000171202	TMEM126A	11	85339011	85387591	103	16	236574	2.6093	0.0045369	Not significant
ENSG00000105835	NAMPT	7	105868731	105946772	218	22	221935	2.6092	0.0045376	Not significant
ENSG00000100354	TNRC6B	22	40420821	40751812	655	31	224160	2.6089	0.0045423	Not significant
ENSG00000168131	OR2B2	6	27858963	27900174	94	20	230961	2.6069	0.0045681	Not significant
ENSG00000101246	ARFRP1	20	62309996	62359377	173	17	230077	2.6043	0.0046031	Not significant
ENSG00000156853	ZNF689	16	30593879	30655333	81	11	178156	2.6027	0.0046243	Not significant
ENSG00000167183	PRR15L	17	46009333	46055244	149	22	241434	2.6027	0.0046248	Not significant
ENSG00000169184	MN1	22	28124265	28217486	304	75	217557	2.6025	0.004627	Not significant
ENSG00000269620	AL590560.1	1	159859884	159900159	122	30	216661	2.5996	0.0046671	Not significant
ENSG00000206503	HLA-A	6	29889037	29933661	1916	32	188406	2.5992	0.0046726	Not significant
ENSG00000161572	LYZL6	17	34241522	34290703	221	20	251508	2.5956	0.0047206	Not significant
ENSG00000151632	AKR1C2	10	5009967	5080223	509	36	224407	2.5941	0.0047426	Not significant
ENSG00000179636	TPPP2	14	21472268	21524435	174	47	245272	2.5932	0.004754	Not significant
ENSG00000050327	ARHGEF5	7	144032381	144097725	72	12	215708	2.5931	0.0047553	Not significant
ENSG00000081177	EXD2	14	69638228	69729075	220	26	214071	2.5927	0.0047611	Not significant
ENSG00000197779	ZNF81	X	47676301	47881960	286	17	148944	2.5907	0.0047884	Not significant
ENSG00000164330	EBF1	5	158102928	158546769	1039	64	233876	2.5871	0.0048394	Not significant
ENSG00000106246	PTCD1	7	98994362	99083787	198	20	222463	2.585	0.0048684	Not significant
ENSG00000204381	LAYN	11	111391005	111452264	112	15	196339	2.5833	0.0048927	Not significant
ENSG00000146858	ZC3HAV1L	7	138690452	138740775	236	15	232693	2.5809	0.0049274	Not significant
ENSG00000153317	ASAP1	8	131044353	131475906	1579	38	229022	2.58	0.0049406	Not significant
ENSG00000188322	SBK1	16	28283840	28355170	150	33	209591	2.5787	0.004959	Not significant
ENSG00000204713	TRIM27	6	28850779	28911766	291	22	206278	2.5787	0.0049593	Not significant
ENSG00000112462	OR12D3	6	29321200	29363068	220	25	248626	2.5783	0.0049638	Not significant
ENSG00000263812	LINC00908	18	74220612	74342925	707	85	237615	2.5772	0.00498	Not significant
ENSG00000140455	USP3	15	63776793	63906839	354	25	226393	2.5758	0.0050003	Not significant
ENSG00000272647	GS1-259H13.10	7	99136291	99225433	143	18	222564	2.5755	0.0050044	Not significant
ENSG00000204438	GPANK1	6	31609006	31654060	146	27	212420	2.5748	0.0050145	Not significant
ENSG00000065357	DGKA	12	56301103	56367811	94	23	204901	2.5745	0.0050192	Not significant
ENSG00000123106	CCDC91	12	28266182	28752883	1505	22	223890	2.5743	0.0050219	Not significant
ENSG00000158373	HIST1H2BD	6	26138349	26191577	129	22	231705	2.5735	0.005034	Not significant
ENSG00000204700	OR2J2	6	29121311	29162351	206	16	235344	2.5729	0.0050428	Not significant
ENSG00000160305	DIP2A	21	47858812	48009926	681	33	226768	2.5707	0.005074	Not significant
ENSG00000122390	NAA60	16	3473611	3556963	398	27	244278	2.5703	0.0050802	Not significant
ENSG00000250565	ATP6V1E2	2	46697889	46789696	342	26	233709	2.5696	0.0050904	Not significant
ENSG00000204540	PSORS1C1	6	31062527	31127869	885	37	238331	2.5687	0.0051042	Not significant
ENSG00000169045	HNRNPH1	5	179021179	179081785	252	23	231326	2.5681	0.0051133	Not significant
ENSG00000084734	GCKR	2	27699709	27766554	143	17	223174	2.5673	0.005124	Not significant
ENSG00000185220	PGBD2	1	249180395	249234145	108	20	200936	2.5669	0.0051302	Not significant
ENSG00000156860	FBRS	16	30649752	30702135	51	17	176901	2.566	0.0051436	Not significant
ENSG00000224474	AL355490.1	10	99159228	99205831	126	17	235972	2.5637	0.0051775	Not significant
ENSG00000172493	AFF1	4	87836154	88082206	675	40	212266	2.5625	0.0051956	Not significant
ENSG00000137675	MMP27	11	102542218	102596537	293	27	234728	2.5592	0.0052452	Not significant
ENSG00000160505	NLRP4	19	56327944	56413220	464	73	223617	2.5591	0.0052468	Not significant
ENSG00000197697	HIST1H2BE	6	26163958	26204454	150	15	243643	2.5576	0.0052693	Not significant
ENSG00000095002	MSH2	2	47610108	47809450	685	49	224844	2.5573	0.0052737	Not significant
ENSG00000117139	KDM5B	1	202676526	202798598	408	25	232985	2.557	0.0052786	Not significant
ENSG00000117899	MESDC2	15	81219667	81302219	219	14	230090	2.5505	0.0053787	Not significant
ENSG00000112343	TRIM38	6	25943030	26007384	207	23	228559	2.5495	0.0053945	Not significant
ENSG00000141141	DDX52	17	35949787	36023493	123	20	224015	2.5493	0.0053973	Not significant
ENSG00000171314	PGAM1	10	99165917	99213198	120	20	231144	2.5458	0.005452	Not significant
ENSG00000139549	DHH	12	49463204	49508602	78	13	204765	2.5449	0.0054661	Not significant
ENSG00000124233	SEMG1	20	43815638	43858413	111	9	241393	2.5439	0.0054815	Not significant
ENSG00000204644	ZFP57	6	29620169	29668887	517	25	210036	2.5412	0.0055231	Not significant
ENSG00000204632	HLA-G	6	29774744	29818902	703	26	244795	2.5407	0.0055308	Not significant
ENSG00000204655	MOG	6	29604758	29660149	442	31	203963	2.5398	0.0055461	Not significant
ENSG00000162552	WNT4	1	22423798	22490462	264	29	222374	2.5396	0.0055493	Not significant
ENSG00000129965	INS-IGF2	11	2133768	2202439	247	39	227742	2.5382	0.0055705	Not significant
ENSG00000162344	FGF19	11	69493000	69539410	148	27	219199	2.5361	0.0056052	Not significant
ENSG00000116580	GON4L	1	155699508	155849191	255	16	198680	2.5334	0.0056474	Not significant
ENSG00000184774	RP11-480I12.4	1	202769394	202816353	165	18	236722	2.531	0.0056865	Not significant
ENSG00000132671	SSTR4	20	22996057	23037314	123	17	253525	2.5309	0.0056888	Not significant
ENSG00000268328	AC019206.1	2	70109482	70149841	83	6	244942	2.5304	0.0056963	Not significant
ENSG00000185105	MYADML2	17	79877521	79925109	129	14	217844	2.5298	0.0057069	Not significant
ENSG00000080603	SRCAP	16	30689530	30775602	81	20	184938	2.5296	0.0057102	Not significant
ENSG00000034713	GABARAPL2	16	75580249	75631779	153	20	219005	2.5284	0.0057286	Not significant
ENSG00000085998	POMGNT1	1	46634354	46705977	131	25	211466	2.5262	0.0057646	Not significant
ENSG00000134317	GRHL1	2	10065341	10162411	606	45	213770	2.526	0.0057691	Not significant
ENSG00000198920	KIAA0753	17	6461468	6564247	405	22	236036	2.5255	0.0057773	Not significant
ENSG00000244617	ASPRV1	2	70167226	70209397	95	12	255153	2.5253	0.0057794	Not significant
ENSG00000213760	ATP6V1G2	6	31492239	31536204	283	30	227772	2.5236	0.0058083	Not significant
ENSG00000164171	ITGA2	5	52265156	52410609	641	33	247570	2.5226	0.005825	Not significant
ENSG00000197056	ZMYM1	1	35505387	35601460	175	15	212447	2.5192	0.0058806	Not significant
ENSG00000006453	BAIAP2L1	7	97900963	98050380	434	15	226340	2.5189	0.0058855	Not significant
ENSG00000204366	ZBTB12	6	31847384	31889769	126	31	202594	2.5171	0.005916	Not significant
ENSG00000186141	POLR3C	1	145572605	145631025	88	13	196528	2.517	0.0059172	Not significant
ENSG00000164871	SPAG11B	8	7280206	7341196	32	18	95787	2.5166	0.0059241	Not significant
ENSG00000197818	SLC9A8	20	48409250	48528779	476	37	233411	2.5145	0.0059603	Not significant
ENSG00000150636	CCDC102B	18	66362446	66742426	1540	76	228458	2.5138	0.0059722	Not significant
ENSG00000145332	KLHL8	4	88061255	88181466	318	27	225819	2.5095	0.0060453	Not significant
ENSG00000169208	OR10G3	14	22017934	22058875	228	36	233920	2.5086	0.0060601	Not significant
ENSG00000196260	SFTA2	6	30879130	30919952	198	20	229400	2.5084	0.0060648	Not significant
ENSG00000151490	PTPRO	12	15455331	15770333	782	59	236088	2.5082	0.0060676	Not significant
ENSG00000240771	ARHGEF25	12	57983963	58033162	108	22	212891	2.5072	0.0060839	Not significant
ENSG00000188279	FAM25C	10	49179649	49227818	68	10	102773	2.5037	0.0061445	Not significant
ENSG00000156858	PRR14	16	30642038	30687761	58	11	178611	2.5029	0.0061592	Not significant
ENSG00000048545	GUCA1A	6	42103144	42167794	320	35	236887	2.5015	0.0061838	Not significant
ENSG00000204592	HLA-E	6	30437244	30481982	161	21	216483	2.4965	0.0062716	Not significant
ENSG00000185269	NOTUM	17	79890388	79939716	156	15	222306	2.4948	0.0063013	Not significant
ENSG00000153130	SCOC	4	141158440	141326880	490	47	222897	2.4942	0.0063125	Not significant
ENSG00000268628	AL121761.2	20	19718296	19758679	169	27	231943	2.493	0.0063326	Not significant
ENSG00000181378	CCDC108	2	219847568	219926249	164	18	233186	2.4901	0.0063855	Not significant
ENSG00000163501	IHH	2	219899142	219945189	131	11	252188	2.4894	0.0063979	Not significant
ENSG00000196533	C1orf186	1	206218872	206308647	272	31	201008	2.4892	0.0064015	Not significant
ENSG00000049130	KITLG	12	88866570	88994628	260	11	244790	2.4889	0.0064076	Not significant
ENSG00000204681	GABBR1	6	29503406	29621753	484	44	237542	2.4888	0.0064088	Not significant
ENSG00000198650	TAT	16	71579563	71631033	119	21	224898	2.4878	0.0064268	Not significant
ENSG00000265096	C1QTNF1-AS1	17	76995291	77043737	187	29	216314	2.4877	0.0064288	Not significant
ENSG00000040199	PHLPP2	16	71651738	71778604	317	19	232012	2.4848	0.0064817	Not significant
ENSG00000178685	PARP10	8	145031321	145106940	163	17	218386	2.4837	0.0065016	Not significant
ENSG00000099817	POLR2E	19	1066594	1115598	256	43	241555	2.4829	0.0065153	Not significant
ENSG00000260851	RP11-403P17.5	16	66483715	66571215	174	18	240563	2.4781	0.0066037	Not significant
ENSG00000165584	SSX3	X	48185863	48236142	54	8	148944	2.4759	0.0066458	Not significant
ENSG00000065000	AP3D1	19	2080988	2184464	443	36	213191	2.4757	0.0066487	Not significant
ENSG00000153044	CENPH	5	68465375	68526184	199	13	228457	2.4745	0.0066717	Not significant
ENSG00000073712	FERMT2	14	53303986	53439153	347	26	226970	2.474	0.0066803	Not significant
ENSG00000188987	HIST1H4D	6	26168938	26209304	179	14	246761	2.4736	0.0066886	Not significant
ENSG00000100519	PSMC6	14	53153890	53215305	132	18	230534	2.4724	0.0067102	Not significant
ENSG00000137270	GCM1	6	52971762	53033627	265	26	221879	2.4691	0.0067732	Not significant
ENSG00000169499	PLEKHA2	8	38738753	38851428	341	51	244010	2.4663	0.0068257	Not significant
ENSG00000153790	C7orf31	7	25154316	25239975	356	24	242094	2.4649	0.0068519	Not significant
ENSG00000173193	PARP14	3	122379465	122469687	395	30	232570	2.4616	0.0069152	Not significant
ENSG00000124380	SNRNP27	2	70100692	70152707	102	7	241116	2.4614	0.0069189	Not significant
ENSG00000173660	UQCRH	1	46749303	46802448	96	21	200085	2.4605	0.0069366	Not significant
ENSG00000136169	SETDB2	13	49998429	50089138	277	18	238229	2.4586	0.0069741	Not significant
ENSG00000181418	DDN	12	49368932	49413092	55	16	192539	2.4576	0.0069938	Not significant
ENSG00000204498	NFKBIL1	6	31494647	31546606	309	32	224902	2.4545	0.0070546	Not significant
ENSG00000137331	IER3	6	30690976	30732331	230	23	208889	2.4539	0.0070657	Not significant
ENSG00000137714	FDX1	11	110280607	110355605	235	17	244260	2.4534	0.0070766	Not significant
ENSG00000083123	BCKDHB	6	80796364	81075987	951	25	242922	2.4505	0.0071337	Not significant
ENSG00000117519	CNN3	1	95342507	95412834	304	38	223141	2.4501	0.0071408	Not significant
ENSG00000089248	ERP29	12	112431120	112481255	90	8	231470	2.4499	0.0071456	Not significant
ENSG00000132676	DAP3	1	155637751	155728801	128	17	203135	2.4497	0.007149	Not significant
ENSG00000118004	COLEC11	2	3622426	3712048	439	45	234626	2.4492	0.0071593	Not significant
ENSG00000186998	EMID1	22	29581840	29675586	325	40	230946	2.4491	0.0071608	Not significant
ENSG00000174059	CD34	1	208037594	208104747	256	29	239279	2.4484	0.0071747	Not significant
ENSG00000247270	AC132186.1	16	66496775	66539747	77	13	235993	2.4482	0.0071783	Not significant
ENSG00000106245	BUD31	7	98986264	99037239	115	16	218064	2.4477	0.0071886	Not significant
ENSG00000117318	ID3	1	23864409	23906285	98	18	235102	2.4462	0.0072195	Not significant
ENSG00000183010	PYCR1	17	79870260	79920288	112	13	214780	2.4461	0.0072198	Not significant
ENSG00000102096	PIM2	X	48750459	48796301	22	7	148944	2.4445	0.0072523	Not significant
ENSG00000126368	NR1D1	17	38229040	38276978	89	23	202135	2.4442	0.007259	Not significant
ENSG00000055732	MCOLN3	1	85463765	85534182	183	22	238509	2.4412	0.0073203	Not significant
ENSG00000055044	NOP58	2	203110439	203188389	163	14	232123	2.4405	0.0073329	Not significant
ENSG00000268470	DNAH17-AS1	17	76474911	76519138	321	43	235727	2.4399	0.007345	Not significant
ENSG00000132128	LRRC41	1	46706868	46789280	124	23	205331	2.4386	0.0073725	Not significant
ENSG00000117597	DIEXF	1	209981352	210050910	291	20	247935	2.4383	0.0073789	Not significant
ENSG00000134443	GRP	18	56867400	56918006	235	33	227051	2.4383	0.0073789	Not significant
ENSG00000144550	CPNE9	3	9725491	9791592	164	45	212458	2.4381	0.0073818	Not significant
ENSG00000145996	CDKAL1	6	20514688	21252635	2664	89	231562	2.4375	0.0073946	Not significant
ENSG00000135502	SLC26A10	12	57993310	58039934	107	17	214818	2.4367	0.0074109	Not significant
ENSG00000142327	RNPEPL1	2	241485221	241540789	216	32	235026	2.4366	0.0074124	Not significant
ENSG00000140391	TSPAN3	15	77316359	77396326	145	25	208738	2.4348	0.0074507	Not significant
ENSG00000142698	C1orf94	1	34612484	34704732	329	43	241909	2.4317	0.0075142	Not significant
ENSG00000135111	TBX3	12	115088059	115141969	178	44	220194	2.4309	0.0075316	Not significant
ENSG00000243729	OR5V1	6	29303007	29419744	605	31	238921	2.4301	0.0075472	Not significant
ENSG00000178719	GRINA	8	145044226	145087583	96	9	230027	2.4298	0.0075546	Not significant
ENSG00000071655	MBD3	19	1556639	1612882	99	24	196963	2.4291	0.007568	Not significant
ENSG00000197019	SERTAD1	19	40907499	40951932	126	22	215498	2.4256	0.0076421	Not significant
ENSG00000100385	IL2RB	22	37501878	37591094	351	62	240037	2.4246	0.0076631	Not significant
ENSG00000142230	SAE1	19	47596531	47733886	167	29	215132	2.4225	0.007708	Not significant
ENSG00000077327	SPAG6	10	22614399	22763153	261	13	155033	2.4224	0.007709	Not significant
ENSG00000138604	GLCE	15	69432923	69584556	332	19	238585	2.4214	0.0077307	Not significant
ENSG00000269403	CTD-2616J11.11	19	51833627	51891353	229	31	228540	2.4213	0.0077324	Not significant
ENSG00000204695	OR14J1	6	29254403	29295519	162	23	245227	2.4183	0.007797	Not significant
ENSG00000243244	STON1	2	48736522	48846025	511	39	215351	2.4167	0.0078313	Not significant
ENSG00000134248	LAMTOR5	1	110923871	110970564	130	14	243602	2.4166	0.0078326	Not significant
ENSG00000255798	RP11-817J15.3	11	102532041	102574644	204	24	237825	2.4147	0.0078734	Not significant
ENSG00000114654	EFCC1	3	128700472	128779585	157	24	216791	2.4132	0.0079073	Not significant
ENSG00000268923	AL645922.1	6	31953945	31994881	62	21	113361	2.4116	0.0079419	Not significant
ENSG00000162434	JAK1	1	65278912	65452187	522	30	224600	2.4112	0.00795	Not significant
ENSG00000134057	CCNB1	5	68442837	68494072	159	13	231779	2.411	0.007954	Not significant
ENSG00000105223	PLD3	19	40834363	40906346	199	34	231504	2.4088	0.0080023	Not significant
ENSG00000168679	SLC16A4	1	110885470	110953704	161	18	233139	2.4056	0.0080728	Not significant
ENSG00000129214	SHBG	17	7497382	7556700	210	19	230264	2.4046	0.0080961	Not significant
ENSG00000109906	ZBTB16	11	113910315	114141398	821	104	233268	2.4025	0.0081425	Not significant
ENSG00000166575	TMEM135	11	86728886	87054800	1934	45	240110	2.3989	0.0082224	Not significant
ENSG00000255819	KLRC4-KLRK1	12	10504952	10582745	261	19	230886	2.3977	0.0082498	Not significant
ENSG00000203485	INF2	14	105135943	105205942	307	37	232309	2.3966	0.0082736	Not significant
ENSG00000105486	LIG1	19	48598702	48693860	502	27	222223	2.3966	0.0082738	Not significant
ENSG00000164241	C5orf63	5	126358250	126429184	200	12	247477	2.3966	0.0082739	Not significant
ENSG00000205784	ARRDC5	19	4870449	4922879	228	46	206471	2.3962	0.0082819	Not significant
ENSG00000049449	RCN1	11	31813939	32147301	909	75	235163	2.3958	0.0082914	Not significant
ENSG00000108599	AKAP10	17	19787615	19901656	229	17	214478	2.3892	0.0084424	Not significant
ENSG00000128656	CHN1	2	175644091	175890097	451	26	220473	2.3859	0.0085193	Not significant
ENSG00000105854	PON2	7	95014175	95084510	275	25	222853	2.3852	0.0085355	Not significant
ENSG00000117281	CD160	1	145675798	145735614	87	12	238387	2.3845	0.0085502	Not significant
ENSG00000180592	SKIDA1	10	21782407	21834611	72	14	199351	2.3838	0.008567	Not significant
ENSG00000229544	NKX1-2	10	126115592	126158753	179	32	224269	2.3819	0.0086119	Not significant
ENSG00000007968	E2F2	1	23812922	23877712	200	28	211007	2.3802	0.0086525	Not significant
ENSG00000188779	SKOR1	15	68092042	68146899	197	21	247928	2.3797	0.0086635	Not significant
ENSG00000173918	C1QTNF1	17	76998896	77065870	226	32	211399	2.3797	0.0086638	Not significant
ENSG00000142185	TRPM2	21	45750046	45882964	448	35	208948	2.3786	0.0086889	Not significant
ENSG00000140382	HMG20A	15	77692754	77797949	200	20	224708	2.3783	0.0086961	Not significant
ENSG00000126804	ZBTB1	14	64950430	65020408	227	20	231530	2.3766	0.0087374	Not significant
ENSG00000125998	FAM83C	20	33853534	33900204	115	15	232899	2.373	0.0088223	Not significant
ENSG00000117868	ESYT2	7	158503686	158642944	709	23	228016	2.3726	0.0088327	Not significant
ENSG00000178726	THBD	20	23006270	23050378	127	20	253097	2.3726	0.0088327	Not significant
ENSG00000007384	RHBDF1	16	88058	146354	230	31	219064	2.3712	0.0088648	Not significant
ENSG00000186765	FSCN2	17	79475422	79524156	251	39	202963	2.3711	0.008868	Not significant
ENSG00000080618	CPB2	13	46607321	46699211	326	20	240014	2.3708	0.0088736	Not significant
ENSG00000234188	AL121963.1	6	116422320	116463093	113	17	230930	2.3707	0.0088782	Not significant
ENSG00000205609	EIF3CL	16	28370900	28435200	41	7	118071	2.3701	0.0088914	Not significant
ENSG00000137338	PGBD1	6	28229314	28290326	160	23	247314	2.3688	0.0089231	Not significant
ENSG00000116128	BCL9	1	146993182	147118017	425	64	217004	2.3684	0.0089327	Not significant
ENSG00000204421	LY6G6C	6	31666425	31709622	104	25	206092	2.3668	0.0089709	Not significant
ENSG00000105379	ETFB	19	51828423	51889672	238	32	226078	2.3637	0.0090459	Not significant
ENSG00000198092	TMPRSS11F	4	68898916	69015598	386	13	235840	2.3607	0.0091194	Not significant
ENSG00000196189	SEMA4A	1	156097157	156167543	197	26	224458	2.3599	0.0091408	Not significant
ENSG00000116183	PAPPA2	1	176412307	176834735	1005	41	236478	2.3598	0.0091436	Not significant
ENSG00000169469	SPRR1B	1	152983678	153025376	214	6	248280	2.3581	0.0091851	Not significant
ENSG00000204435	CSNK2B	6	31613013	31658120	140	27	209538	2.3571	0.0092099	Not significant
ENSG00000093010	COMT	22	19909130	19977498	325	38	242487	2.3564	0.009226	Not significant
ENSG00000143196	DPT	1	168644697	168718502	382	35	240664	2.3563	0.0092291	Not significant
ENSG00000105426	PTPRS	19	5138506	5360814	931	103	224884	2.3563	0.0092296	Not significant
ENSG00000171475	WIPF2	17	38355556	38460388	211	17	206272	2.3548	0.0092653	Not significant
ENSG00000124657	OR2B6	6	27905019	27945960	66	18	230354	2.3547	0.0092698	Not significant
ENSG00000171517	LPAR3	1	85257285	85378896	484	63	222566	2.3543	0.0092777	Not significant
ENSG00000232629	HLA-DQB2	6	32703875	32751311	797	19	233876	2.354	0.0092861	Not significant
ENSG00000156671	SAMD8	10	76839344	76961881	345	22	240263	2.3538	0.0092924	Not significant
ENSG00000205057	CLLU1OS	12	92793870	92841924	158	23	243291	2.3536	0.0092975	Not significant
ENSG00000104219	ZDHHC2	8	16993538	17102308	374	42	237003	2.3521	0.0093351	Not significant
ENSG00000129562	DAD1	14	23013805	23078175	416	29	237406	2.3498	0.0093921	Not significant
ENSG00000174564	IL20RB	3	136645072	136749927	253	13	233376	2.3492	0.0094059	Not significant
ENSG00000104763	ASAH1	8	17893934	17962494	451	35	243467	2.349	0.0094108	Not significant
ENSG00000204516	MICB	6	31442658	31498901	734	36	242325	2.349	0.0094117	Not significant
ENSG00000141504	SAT2	17	7509552	7551194	160	15	230223	2.3488	0.0094165	Not significant
ENSG00000146776	ATXN7L1	7	105225514	105537050	1025	120	237745	2.3456	0.0094982	Not significant
ENSG00000160200	CBS	21	44453301	44517053	343	30	162259	2.3442	0.0095346	Not significant
ENSG00000224389	C4B	6	31962539	32023195	160	38	158590	2.3439	0.0095416	Not significant
ENSG00000215372	ZNF705G	8	7193039	7263080	154	29	138743	2.3436	0.0095492	Not significant
ENSG00000161981	SNRNP25	16	83010	127669	203	25	212184	2.3423	0.0095838	Not significant
ENSG00000154975	CA10	17	49687674	50257377	1582	80	237396	2.3417	0.0095969	Not significant
ENSG00000174010	KLHL15	X	23981837	24065303	92	12	148944	2.3413	0.0096093	Not significant
ENSG00000176515	AL033381.1	6	1060164	1125181	244	34	221927	2.3402	0.0096374	Not significant
ENSG00000167377	ZNF23	16	71461500	71516998	127	18	224443	2.339	0.0096689	Not significant
ENSG00000242013	USP27X	X	49624470	49667166	21	6	148944	2.3383	0.009687	Not significant
ENSG00000010704	HFE	6	26067509	26118571	197	25	240243	2.3369	0.0097212	Not significant
ENSG00000257127	CLLU1	12	92795307	92844778	171	26	240741	2.3367	0.0097268	Not significant
ENSG00000163125	RPRD2	1	150315567	150469042	522	16	224150	2.336	0.0097458	Not significant
ENSG00000158710	TAGLN2	1	159867897	159915522	154	37	224999	2.3347	0.0097785	Not significant
ENSG00000269633	AC017081.1	2	207200463	207240843	113	12	208915	2.3347	0.0097798	Not significant
ENSG00000253293	HOXA10	7	27190210	27239880	118	31	225157	2.3317	0.009857	Not significant
ENSG00000205937	RNPS1	16	2283117	2338413	117	22	224520	2.3294	0.0099186	Not significant
ENSG00000124564	SLC17A3	6	25813294	25902514	318	24	233753	2.329	0.0099292	Not significant
ENSG00000164713	BRI3	7	97861691	97957162	288	13	231322	2.3276	0.009966	Not significant
ENSG00000105374	NKG7	19	51854860	51895969	181	27	227680	2.3268	0.0099873	Not significant
ENSG00000166747	AP1G1	16	71742913	71863104	335	23	226066	2.3265	0.0099965	Not significant
ENSG00000137411	VARS2	6	30856019	30914236	297	20	233412	2.3254	0.010025	Not significant
ENSG00000186907	RTN4RL2	11	57208022	57265007	93	19	203444	2.324	0.010063	Not significant
ENSG00000125459	MSTO1	1	155559979	155738153	225	25	198050	2.3226	0.0101	Not significant
ENSG00000089127	OAS1	12	113324582	113389990	227	10	256886	2.3222	0.010112	Not significant
ENSG00000163216	SPRR2D	1	152992201	153034407	197	7	251264	2.3214	0.010132	Not significant
ENSG00000182035	ADIG	20	37189838	37237106	145	21	210450	2.3191	0.010196	Not significant
ENSG00000137312	FLOT1	6	30675486	30730510	287	22	198312	2.3182	0.010221	Not significant
ENSG00000182481	KPNA2	17	66011635	66062958	155	10	206638	2.3176	0.010236	Not significant
ENSG00000078399	HOXA9	7	27182054	27230117	121	26	231724	2.3166	0.010262	Not significant
ENSG00000213809	KLRK1	12	10504952	10564473	214	20	243795	2.3152	0.0103	Not significant
ENSG00000267059	UQCR11	19	1558338	1625444	129	31	204296	2.3151	0.010303	Not significant
ENSG00000095380	NANS	9	100799021	100865357	165	19	234027	2.3135	0.010347	Not significant
ENSG00000197063	MAFG	17	79856146	79905590	74	19	197885	2.3129	0.010364	Not significant
ENSG00000163935	SFMBT1	3	52917588	53100766	477	23	228857	2.3128	0.010368	Not significant
ENSG00000138614	VWA9	15	65851091	65923627	168	14	233783	2.3126	0.010374	Not significant
ENSG00000116560	SFPQ	1	35621979	35678749	196	17	215964	2.3107	0.010426	Not significant
ENSG00000124102	PI3	20	43783517	43825185	121	6	254088	2.3102	0.010439	Not significant
ENSG00000169783	LINGO1	15	77885369	78133242	884	45	243752	2.3076	0.010512	Not significant
ENSG00000267889	AC079354.2	2	203084292	203124435	97	14	215794	2.3065	0.01054	Not significant
ENSG00000136156	ITM2B	13	48787294	48857063	127	16	196990	2.3058	0.010561	Not significant
ENSG00000169607	CKAP2L	2	113473930	113542254	176	20	230839	2.3048	0.010589	Not significant
ENSG00000150764	DIXDC1	11	111777868	111913308	165	17	196393	2.3045	0.010597	Not significant
ENSG00000204687	MAS1L	6	29434474	29475738	121	19	211547	2.3036	0.010621	Not significant
ENSG00000237541	HLA-DQA2	6	32689119	32734992	1163	15	235861	2.3035	0.010625	Not significant
ENSG00000136147	PHF11	13	50049746	50123123	325	20	243925	2.3031	0.010638	Not significant
ENSG00000119729	RHOQ	2	46748945	46830260	224	33	221998	2.3017	0.010676	Not significant
ENSG00000136490	LIMD2	17	61753262	61798532	87	11	213013	2.3015	0.010681	Not significant
ENSG00000121848	RNF115	1	145591036	145716218	205	13	225424	2.3013	0.010687	Not significant
ENSG00000074696	PTPLAD1	15	65802756	65890687	225	15	229427	2.3011	0.010693	Not significant
ENSG00000004846	ABCB5	7	20634830	20836658	840	52	233787	2.3001	0.010721	Not significant
ENSG00000259202	RP11-342M21.2	15	67415072	67459277	163	27	240771	2.2997	0.010733	Not significant
ENSG00000134538	SLCO1B1	12	21264136	21412180	709	29	232238	2.2985	0.010767	Not significant
ENSG00000114541	FRMD4B	3	69199141	69611734	1583	94	241100	2.297	0.010809	Not significant
ENSG00000158683	PKD1L1	7	47794250	48008088	916	57	247810	2.2968	0.010814	Not significant
ENSG00000157890	MEGF11	15	66167417	66566085	1447	125	236012	2.2958	0.010842	Not significant
ENSG00000155816	FMN2	1	240157648	240658489	2202	116	242368	2.2957	0.010845	Not significant
ENSG00000142619	PADI3	1	17555593	17630728	397	32	248431	2.2952	0.010862	Not significant
ENSG00000117595	IRF6	1	209939036	209999465	216	22	236911	2.2947	0.010875	Not significant
ENSG00000114346	ECT2	3	172448472	172559264	293	17	235440	2.293	0.010923	Not significant
ENSG00000156873	PHKG2	16	30739591	30792490	59	18	174175	2.293	0.010924	Not significant
ENSG00000196091	MYBPC1	12	101942131	102099796	847	70	236800	2.2922	0.010947	Not significant
ENSG00000213626	LBH	2	30434397	30566596	503	48	226730	2.2916	0.010966	Not significant
ENSG00000065054	SLC9A3R2	16	2055357	2109027	161	31	209791	2.2912	0.010977	Not significant
ENSG00000158406	HIST1H4H	6	26261283	26305762	165	16	246177	2.2911	0.010979	Not significant
ENSG00000127540	UQCR11	19	1577171	1625480	95	22	213450	2.2903	0.011003	Not significant
ENSG00000102100	SLC35A2	X	48740459	48789235	27	7	148944	2.2888	0.011046	Not significant
ENSG00000088766	CRLS1	20	5966736	6040699	251	30	215246	2.2887	0.011048	Not significant
ENSG00000230797	YY2	X	21854105	21896845	53	8	148944	2.2876	0.01108	Not significant
ENSG00000197409	HIST1H3D	6	26177068	26219521	210	15	241794	2.286	0.011128	Not significant
ENSG00000179841	AKAP5	14	64912217	64961221	126	14	230250	2.2856	0.01114	Not significant
ENSG00000173572	NLRP13	19	56383065	56463702	409	43	247547	2.2853	0.011147	Not significant
ENSG00000243646	IL10RB	21	34618663	34689539	244	30	251967	2.2852	0.011151	Not significant
ENSG00000003249	DBNDD1	16	90051273	90106536	321	33	209945	2.2842	0.011181	Not significant
ENSG00000103351	CLUAP1	16	3530924	3609048	242	31	238363	2.2837	0.011196	Not significant
ENSG00000130402	ACTN4	19	39118289	39242223	415	23	228542	2.2816	0.011256	Not significant
ENSG00000068308	OTUD5	X	48759305	48835648	37	12	148944	2.2801	0.011302	Not significant
ENSG00000263020	CSNK2B-LY6G5B-1181	6	31613879	31661323	142	27	208023	2.2778	0.011368	Not significant
ENSG00000135341	MAP3K7	6	91203292	91316764	400	25	234437	2.2768	0.011399	Not significant
ENSG00000242372	EIF6	20	33846714	33892788	124	16	218858	2.2764	0.011411	Not significant
ENSG00000273154	RP4-583P15.15	20	62320216	62390456	263	17	224987	2.2764	0.011411	Not significant
ENSG00000196866	HIST1H2AD	6	26179079	26219471	206	15	241566	2.2763	0.011413	Not significant
ENSG00000161980	POLR3K	16	76407	123628	188	23	207979	2.276	0.011422	Not significant
ENSG00000174083	PIK3R6	17	8686041	8790994	329	42	224052	2.2728	0.01152	Not significant
ENSG00000174827	PDZK1	1	145706918	145784074	71	18	222082	2.2718	0.011548	Not significant
ENSG00000102103	PQBP1	X	48735195	48780420	26	7	148944	2.271	0.011572	Not significant
ENSG00000065427	KARS	16	75641622	75702541	236	24	214012	2.2708	0.01158	Not significant
ENSG00000147481	SNTG1	8	50802349	51726678	3309	67	231750	2.2693	0.011624	Not significant
ENSG00000099385	BCL7C	16	30824947	30926281	133	14	212604	2.2675	0.01168	Not significant
ENSG00000186470	BTN3A2	6	26345387	26398546	314	20	229991	2.2666	0.011708	Not significant
ENSG00000104369	JPH1	8	75126935	75253563	396	37	249029	2.2663	0.011717	Not significant
ENSG00000269407	AL096677.1	20	23310015	23354066	167	20	248933	2.2662	0.01172	Not significant
ENSG00000175121	WFDC5	20	43718093	43763813	155	20	237935	2.2659	0.011727	Not significant
ENSG00000113368	LMNB1	5	126092315	126192712	437	32	220631	2.2651	0.011752	Not significant
ENSG00000094804	CDC6	17	38423885	38479171	75	11	213388	2.265	0.011755	Not significant
ENSG00000073464	CLCN4	X	10105024	10225700	265	26	148944	2.265	0.011757	Not significant
ENSG00000220008	LINGO3	19	2269774	2328156	270	39	224882	2.2642	0.011779	Not significant
ENSG00000082701	GSK3B	3	119520170	119833264	627	35	222262	2.2616	0.011861	Not significant
ENSG00000132661	NXT1	20	23311373	23355414	164	20	250250	2.2615	0.011865	Not significant
ENSG00000163395	IGFN1	1	201139953	201218080	377	45	232224	2.2604	0.011898	Not significant
ENSG00000197846	HIST1H2BF	6	26179748	26220942	211	15	242355	2.2603	0.011902	Not significant
ENSG00000204991	SPIRE2	16	89864587	89957727	460	30	202305	2.26	0.01191	Not significant
ENSG00000196578	OR5AC2	3	97786017	97826946	304	11	239557	2.2591	0.011939	Not significant
ENSG00000197061	HIST1H4C	6	26084104	26124518	144	18	245689	2.2583	0.011964	Not significant
ENSG00000124159	MATN4	20	43902085	43957169	242	23	243506	2.2582	0.011967	Not significant
ENSG00000170473	WIBG	12	56275197	56346402	105	15	202276	2.2578	0.01198	Not significant
ENSG00000159840	ZYX	7	143058173	143108204	147	37	239701	2.2577	0.011982	Not significant
ENSG00000244731	C4A	6	31929801	31990458	136	32	169619	2.2562	0.012029	Not significant
ENSG00000088298	EDEM2	20	33683167	33885928	573	28	222921	2.2557	0.012046	Not significant
ENSG00000142330	CAPN10	2	241506133	241577122	361	40	230030	2.2546	0.012081	Not significant
ENSG00000138834	MAPK8IP3	16	1736184	1840318	291	30	218211	2.2536	0.012112	Not significant
ENSG00000204645	SSX4	X	48222863	48272785	14	3	148944	2.2534	0.012118	Not significant
ENSG00000183971	NPW	16	2039927	2090756	197	29	217719	2.2528	0.012136	Not significant
ENSG00000083307	GRHL2	8	102484660	102701954	778	57	238439	2.2519	0.012165	Not significant
ENSG00000111245	MYL2	12	111328623	111378526	190	21	223787	2.2476	0.012301	Not significant
ENSG00000089775	ZBTB25	14	64895824	64991931	297	18	238950	2.247	0.012321	Not significant
ENSG00000155903	RASA2	3	141185889	141354184	372	33	225146	2.2466	0.012331	Not significant
ENSG00000138463	DIRC2	3	122493642	122619986	389	27	224523	2.2466	0.012334	Not significant
ENSG00000025293	PHF20	20	34339896	34558303	634	17	220316	2.2435	0.012432	Not significant
ENSG00000005073	HOXA11	7	27201129	27244842	102	25	227390	2.2424	0.012469	Not significant
ENSG00000204709	C6orf100	6	28891654	28932314	198	24	200460	2.242	0.012479	Not significant
ENSG00000169851	PCDH7	4	30702037	31168422	1613	72	235126	2.242	0.012482	Not significant
ENSG00000069248	NUP133	1	229557045	229664103	255	14	233771	2.2416	0.012495	Not significant
ENSG00000180389	ATP5EP2	13	28499343	28539727	164	19	228046	2.241	0.012514	Not significant
ENSG00000253787	RP11-404L6.2	5	67465704	67514235	199	27	222024	2.2409	0.012516	Not significant
ENSG00000171174	RBKS	2	27984231	28133965	256	13	218137	2.2408	0.01252	Not significant
ENSG00000144711	IQSEC1	3	12918719	13134617	776	77	243542	2.2406	0.012524	Not significant
ENSG00000268964	ERVV-2	19	53527991	53574329	175	25	206558	2.24	0.012545	Not significant
ENSG00000111879	FAM184A	6	119260928	119490552	865	51	231058	2.2385	0.012594	Not significant
ENSG00000091513	TF	3	133444800	133517850	295	22	224345	2.238	0.01261	Not significant
ENSG00000228032	C14orf144	14	104690541	104732473	224	19	218963	2.2376	0.012624	Not significant
ENSG00000204580	DDR1	6	30824198	30887933	290	19	226431	2.237	0.012643	Not significant
ENSG00000184995	IFNE	9	21460841	21502312	151	19	230344	2.2365	0.012661	Not significant
ENSG00000012174	MBTPS2	X	21837754	21923542	115	14	148944	2.2364	0.012663	Not significant
ENSG00000165905	GYLTL1B	11	45923172	45970647	93	17	222444	2.2353	0.0127	Not significant
ENSG00000257184	RP1-170O19.20	7	27183154	27239632	142	32	227189	2.2346	0.012721	Not significant
ENSG00000177679	SRRM3	7	75811216	75936605	345	29	209306	2.2342	0.012736	Not significant
ENSG00000123815	ADCK4	19	41177434	41244112	217	32	223438	2.2332	0.012768	Not significant
ENSG00000099889	ARVCF	22	19937419	20024331	396	38	232275	2.2331	0.01277	Not significant
ENSG00000074621	SLC24A1	15	65883704	65973333	166	13	238441	2.2327	0.012783	Not significant
ENSG00000127152	BCL11B	14	99615624	99757861	392	53	235302	2.2303	0.012864	Not significant
ENSG00000120129	DUSP1	5	172175093	172218198	176	30	236967	2.2296	0.012886	Not significant
ENSG00000112337	SLC17A2	6	25892982	25950946	219	18	225752	2.2294	0.012895	Not significant
ENSG00000185664	PMEL	12	56327889	56387101	94	22	215111	2.2292	0.0129	Not significant
ENSG00000085999	RAD54L	1	46693360	46764145	88	18	216916	2.2269	0.012976	Not significant
ENSG00000168830	HTR1E	6	87627024	87746349	404	31	234750	2.2264	0.012993	Not significant
ENSG00000166979	EVA1C	21	33764314	33907707	487	31	234584	2.226	0.013007	Not significant
ENSG00000167970	AC009065.1	16	2283738	2332343	104	20	225741	2.2256	0.013022	Not significant
ENSG00000123500	COL10A1	6	116420086	116499910	201	26	230312	2.2251	0.013039	Not significant
ENSG00000149782	PLCB3	11	63998995	64056622	118	21	221032	2.2233	0.013099	Not significant
ENSG00000130948	HSD17B3	9	98977588	99084434	401	36	242305	2.223	0.013108	Not significant
ENSG00000132718	SYT11	1	155809300	155874990	130	18	196517	2.2222	0.013135	Not significant
ENSG00000132478	UNK	17	73760681	73841886	259	22	223941	2.2212	0.013168	Not significant
ENSG00000164930	FZD6	8	104290661	104365094	282	19	240125	2.2198	0.013217	Not significant
ENSG00000128512	DOCK4	7	111346166	111866466	1452	143	230994	2.2176	0.013291	Not significant
ENSG00000150768	DLAT	11	111875538	111955114	105	12	187951	2.216	0.013344	Not significant
ENSG00000165816	VWA2	10	115979018	116071272	265	29	235916	2.2124	0.013471	Not significant
ENSG00000165323	FAT3	11	92065262	92649618	1532	56	235099	2.2102	0.013546	Not significant
ENSG00000256018	HIST1H3G	6	26251146	26291612	141	17	238615	2.2084	0.013608	Not significant
ENSG00000074603	DPP8	15	65714801	65830042	319	17	224094	2.2078	0.01363	Not significant
ENSG00000164741	DLC1	8	12920870	13393167	2887	89	236819	2.2071	0.013652	Not significant
ENSG00000185900	POMK	8	42928658	42998577	147	17	202944	2.2068	0.013663	Not significant
ENSG00000105483	CARD8	19	48664027	48779203	582	41	227856	2.206	0.013692	Not significant
ENSG00000102870	ZNF629	16	30769778	30818523	55	12	190565	2.2024	0.013818	Not significant
ENSG00000165102	HGSNAT	8	42975556	43077998	164	29	201619	2.2016	0.013846	Not significant
ENSG00000124772	CPNE5	6	36688552	36827778	562	57	242665	2.2016	0.013847	Not significant
ENSG00000144406	UNC80	2	210616717	210884024	621	37	206897	2.1994	0.013924	Not significant
ENSG00000119574	ZBTB45	19	59004897	59070278	144	23	218755	2.1987	0.01395	Not significant
ENSG00000139865	TTC6	14	38045052	38530647	1371	69	226469	2.1973	0.013999	Not significant
ENSG00000178150	ZNF114	19	48655575	48810865	797	49	223336	2.1967	0.014021	Not significant
ENSG00000138622	HCN4	15	73592200	73681605	271	31	223271	2.1936	0.014131	Not significant
ENSG00000122592	HOXA7	7	27173335	27217555	112	22	230564	2.1935	0.014137	Not significant
ENSG00000100626	GALNT16	14	69705994	69841183	510	51	241276	2.1931	0.014152	Not significant
ENSG00000167769	ACER1	19	6286153	6353640	481	39	222302	2.193	0.014153	Not significant
ENSG00000146918	NCAPG2	7	158404003	158517520	435	17	226396	2.1919	0.014194	Not significant
ENSG00000171467	ZNF318	6	43254872	43357216	214	24	209811	2.1918	0.014197	Not significant
ENSG00000121351	IAPP	12	21487893	21552912	293	26	231216	2.1918	0.014197	Not significant
ENSG00000197851	C7orf76	7	96090938	96152835	176	25	242065	2.1918	0.014198	Not significant
ENSG00000180697	C3orf22	3	126225842	126297808	294	25	218311	2.1913	0.014215	Not significant
ENSG00000152219	ARL14EP	11	30324598	30379774	165	15	245179	2.1902	0.014254	Not significant
ENSG00000168703	WFDC12	20	43732066	43773106	146	15	240383	2.1899	0.014266	Not significant
ENSG00000119397	CNTRL	9	123817141	123959888	400	21	237667	2.1893	0.014286	Not significant
ENSG00000180543	TSPYL5	8	98265717	98310176	198	20	214962	2.1892	0.014292	Not significant
ENSG00000180448	HMHA1	19	1045922	1106627	329	50	237255	2.1868	0.014377	Not significant
ENSG00000198518	HIST1H4E	6	26184858	26226266	218	14	240144	2.1862	0.0144	Not significant
ENSG00000182158	CREB3L2	7	137539725	137706813	461	55	232444	2.1859	0.014412	Not significant
ENSG00000163155	LYSMD1	1	151112224	151158424	73	19	221494	2.1831	0.014514	Not significant
ENSG00000197114	ZGPAT	20	62318817	62387494	258	15	226044	2.183	0.014518	Not significant
ENSG00000168242	HIST1H2BI	6	26253144	26293622	144	17	240645	2.1804	0.014616	Not significant
ENSG00000124789	NUP153	6	17595269	17726656	463	36	210276	2.1798	0.014637	Not significant
ENSG00000101349	PAK7	20	9498036	9839689	1257	92	243774	2.1798	0.014637	Not significant
ENSG00000268656	AC110084.1	2	27978851	28029186	82	11	216951	2.1797	0.014641	Not significant
ENSG00000180767	CHST13	3	126223126	126282134	250	29	216348	2.178	0.014704	Not significant
ENSG00000166548	TK2	16	66521906	66606447	175	9	249722	2.1776	0.014718	Not significant
ENSG00000206483	TXNRD3NB	3	126270625	126347398	271	27	225167	2.1761	0.014775	Not significant
ENSG00000204386	NEU1	6	31805436	31850683	164	32	210510	2.1753	0.014802	Not significant
ENSG00000198252	STYX	14	53176898	53261716	159	15	224834	2.1748	0.014823	Not significant
ENSG00000111913	FAM65B	6	24777601	25062238	1146	82	232049	2.1746	0.014832	Not significant
ENSG00000203876	RP11-451M19.3	10	111681029	111733649	100	6	238282	2.1738	0.014861	Not significant
ENSG00000131931	THAP1	8	42671817	42718468	92	13	201104	2.1735	0.014873	Not significant
ENSG00000115756	HPCAL1	2	10423015	10587743	781	83	238668	2.1734	0.014876	Not significant
ENSG00000142319	SLC6A3	5	1372909	1465545	385	54	210148	2.1729	0.014894	Not significant
ENSG00000213085	CCDC19	1	159822154	159889953	223	25	223509	2.1718	0.014934	Not significant
ENSG00000150995	ITPR1	3	4515032	4909524	1604	152	236327	2.1712	0.014959	Not significant
ENSG00000206069	TMEM211	22	25311077	25362662	117	15	224331	2.1702	0.014995	Not significant
ENSG00000124226	RNF114	20	48532948	48590429	260	18	215733	2.1695	0.015021	Not significant
ENSG00000164880	INTS1	7	1489913	1565489	284	13	236115	2.1682	0.015072	Not significant
ENSG00000272305	RP11-894J14.5	3	52983135	53153469	482	22	231366	2.168	0.015079	Not significant
ENSG00000113648	H2AFY	5	134649590	134755604	213	23	230115	2.1679	0.015081	Not significant
ENSG00000028203	VEZT	12	95591522	95716566	447	28	225425	2.1657	0.015168	Not significant
ENSG00000173511	VEGFB	11	63982010	64026259	103	19	212864	2.1654	0.015178	Not significant
ENSG00000078403	MLLT10	10	21803094	22052559	315	33	193423	2.165	0.015194	Not significant
ENSG00000087128	TMPRSS11E	4	69293167	69383322	494	29	217231	2.1645	0.015213	Not significant
ENSG00000163633	C4orf36	4	87777358	87877354	282	21	215798	2.1633	0.01526	Not significant
ENSG00000148175	STOM	9	124081355	124152531	237	32	225916	2.1631	0.015265	Not significant
ENSG00000154124	FAM105B	5	14644773	14719820	170	19	228577	2.1625	0.015291	Not significant
ENSG00000183542	KLRC4	12	10539983	10582356	117	13	219680	2.1618	0.015317	Not significant
ENSG00000163154	TNFAIP8L2	1	151109105	151152225	74	17	221302	2.1612	0.015339	Not significant
ENSG00000117461	PIK3R3	1	46485812	46662160	390	27	217729	2.1612	0.01534	Not significant
ENSG00000146215	CRIP3	6	43247448	43296535	125	22	203818	2.1611	0.015344	Not significant
ENSG00000196371	FUT4	11	94257017	94303063	112	16	238818	2.1602	0.015378	Not significant
ENSG00000204508	PRAMEF22	1	13015543	13058381	22	8	77663	2.1597	0.015399	Not significant
ENSG00000239810	WI2-3308P17.2	1	13032394	13072998	22	8	77663	2.1597	0.015399	Not significant
ENSG00000228208	C1orf143	1	218663438	218719320	196	14	250237	2.1593	0.015412	Not significant
ENSG00000196704	AMZ2	17	66223715	66273297	229	27	226590	2.1589	0.01543	Not significant
ENSG00000079393	DUSP13	10	76834192	76888979	193	24	242342	2.1588	0.015434	Not significant
ENSG00000171302	CANT1	17	76967799	77025949	212	37	226372	2.1585	0.015443	Not significant
ENSG00000204175	GPRIN2	10	46974087	47025643	102	28	86074	2.1581	0.015461	Not significant
ENSG00000125901	MRPS26	20	3006591	3048900	179	32	226427	2.1575	0.015484	Not significant
ENSG00000003436	TFPI	2	188308957	188450487	412	36	225019	2.1574	0.015486	Not significant
ENSG00000255103	KIAA0754	1	39856151	39902154	84	15	206362	2.1569	0.015508	Not significant
ENSG00000120860	CCDC53	12	102386705	102475927	217	28	224385	2.1566	0.015518	Not significant
ENSG00000224854	C9orf53	9	21947137	21987738	89	15	217969	2.1556	0.015559	Not significant
ENSG00000150630	VEGFC	4	177584689	177733881	513	17	220695	2.1552	0.015572	Not significant
ENSG00000136141	LRCH1	13	47107303	47347175	744	42	238718	2.1505	0.015756	Not significant
ENSG00000268977	PIH1	16	78995647	79035739	287	47	232091	2.1494	0.015802	Not significant
ENSG00000105329	TGFB1	19	41787492	41879816	218	27	223859	2.1492	0.01581	Not significant
ENSG00000171282	RP11-1055B8.7	17	79353540	79453357	355	54	205990	2.149	0.015818	Not significant
ENSG00000180535	BHLHA15	7	97820739	97862291	122	21	233272	2.1488	0.015824	Not significant
ENSG00000100522	GNPNAT1	14	53221912	53278386	96	13	225723	2.1483	0.015845	Not significant
ENSG00000173486	FKBP2	11	63988475	64031604	96	18	214251	2.1464	0.015919	Not significant
ENSG00000047315	POLR2B	4	57823888	57917334	378	29	242739	2.1464	0.015921	Not significant
ENSG00000135454	B4GALNT1	12	57997193	58047138	118	16	217886	2.1455	0.015957	Not significant
ENSG00000132475	H3F3B	17	73752515	73801974	130	18	234823	2.1448	0.015983	Not significant
ENSG00000163626	COX18	4	73901797	73955472	57	11	210573	2.1437	0.01603	Not significant
ENSG00000168439	STIP1	11	63932744	63992015	147	19	210463	2.1427	0.016067	Not significant
ENSG00000135776	ABCB10	1	229632329	229714442	160	13	231123	2.1425	0.016075	Not significant
ENSG00000197980	LEKR1	3	156523270	156783918	907	30	223782	2.1423	0.016084	Not significant
ENSG00000126351	THRA	17	38194543	38270120	148	29	215968	2.1421	0.016094	Not significant
ENSG00000149150	SLC43A1	11	57232007	57303259	132	20	219450	2.142	0.016098	Not significant
ENSG00000240053	LY6G5B	6	31617944	31661553	134	25	207654	2.1417	0.016108	Not significant
ENSG00000178752	FAM132B	2	239047623	239097541	224	34	240781	2.1406	0.016151	Not significant
ENSG00000168071	CCDC88B	11	64087695	64145006	148	16	236768	2.1393	0.016204	Not significant
ENSG00000129235	TXNDC17	17	6524078	6567861	187	17	245053	2.1387	0.01623	Not significant
ENSG00000125787	GNRH2	20	3004268	3046393	167	28	225723	2.1384	0.016243	Not significant
ENSG00000204371	EHMT2	6	31827536	31885464	184	33	215748	2.1379	0.016262	Not significant
ENSG00000090104	RGS1	1	192524857	192569161	166	29	241816	2.1373	0.016286	Not significant
ENSG00000102786	INTS6	13	51908213	52048400	311	20	238859	2.1365	0.016319	Not significant
ENSG00000071127	WDR1	4	10055963	10138573	501	27	230661	2.1357	0.016352	Not significant
ENSG00000269753	AL589739.1	1	2238581	2279042	194	35	236693	2.1343	0.016411	Not significant
ENSG00000169105	CHST14	15	40743160	40785353	93	12	221664	2.1338	0.016429	Not significant
ENSG00000119508	NR4A3	9	102564137	102649173	127	19	201803	2.1334	0.016444	Not significant
ENSG00000268424	AC008948.1	5	101549696	101591279	169	26	240857	2.1323	0.016491	Not significant
ENSG00000103549	RNF40	16	30753066	30807628	63	17	168819	2.1316	0.01652	Not significant
ENSG00000205356	TECPR1	7	97823936	97901563	226	24	230476	2.1305	0.016566	Not significant
ENSG00000110011	DNAJC4	11	63977750	64021758	103	19	214218	2.1302	0.016577	Not significant
ENSG00000169218	RSPO1	1	38056951	38120595	174	29	237669	2.129	0.016628	Not significant
ENSG00000106785	TRIM14	9	100811557	100901494	213	31	217026	2.1288	0.016636	Not significant
ENSG00000180423	HARBI1	11	46604411	46659459	60	9	209080	2.1286	0.016643	Not significant
ENSG00000204682	CASC10	10	21761587	21806191	75	15	212019	2.1285	0.016649	Not significant
ENSG00000187513	GJA4	1	35238599	35281348	192	30	227110	2.1283	0.016654	Not significant
ENSG00000143869	GDF7	2	20846424	20893418	168	36	248477	2.125	0.016792	Not significant
ENSG00000126432	PRDX5	11	64065560	64109283	77	18	223533	2.1244	0.016817	Not significant
ENSG00000198946	SSX4B	X	48241524	48291344	9	2	148944	2.1242	0.016826	Not significant
ENSG00000174697	LEP	7	127861337	127917681	180	32	218881	2.1238	0.016845	Not significant
ENSG00000116030	SUMO1	2	203050903	203123331	187	19	221761	2.1231	0.016872	Not significant
ENSG00000163156	SCNM1	1	151109140	151162773	82	20	217523	2.1227	0.01689	Not significant
ENSG00000142039	CCDC97	19	41796094	41850788	116	12	226530	2.1226	0.016894	Not significant
ENSG00000131746	TNS4	17	38612080	38677849	207	33	210036	2.1225	0.0169	Not significant
ENSG00000170471	RALGAPB	20	37081459	37227504	297	21	185559	2.1224	0.016902	Not significant
ENSG00000198129	DEFB107B	8	7333368	7386833	17	7	79387	2.1211	0.016957	Not significant
ENSG00000166278	C2	6	31845562	31933449	270	34	211361	2.121	0.016962	Not significant
ENSG00000172733	PURG	8	30833321	30911231	183	22	234374	2.1208	0.016971	Not significant
ENSG00000142197	DOPEY2	21	37509080	37686572	850	61	227793	2.1184	0.017071	Not significant
ENSG00000235109	ZSCAN31	6	28272470	28344048	255	21	243910	2.1183	0.017074	Not significant
ENSG00000188542	DUSP28	2	241479471	241523431	139	29	219188	2.1173	0.017119	Not significant
ENSG00000100433	KCNK10	14	88629113	88813251	819	70	234174	2.1171	0.017124	Not significant
ENSG00000125966	MMP24	20	33794457	33884801	197	23	208050	2.1167	0.017142	Not significant
ENSG00000187024	PTRH1	9	130435257	130507152	114	18	222975	2.1165	0.01715	Not significant
ENSG00000126768	TIMM17B	X	48730730	48775426	24	6	148944	2.1162	0.017164	Not significant
ENSG00000106804	C5	9	123694616	123832554	389	27	234775	2.1162	0.017165	Not significant
ENSG00000204564	C6orf136	6	30594816	30640987	107	22	182628	2.1159	0.017179	Not significant
ENSG00000165813	C10orf118	10	115860621	115953979	223	17	226840	2.1156	0.017188	Not significant
ENSG00000119522	DENND1A	9	126121933	126712431	1763	61	234593	2.1154	0.017198	Not significant
ENSG00000183323	CCDC125	5	68556002	68648636	276	16	225294	2.1153	0.017202	Not significant
ENSG00000182077	PTCHD3	10	27667116	27723297	351	22	234651	2.1139	0.017263	Not significant
ENSG00000168067	MAP4K2	11	64536290	64590713	97	20	206270	2.1118	0.017351	Not significant
ENSG00000137076	TLN1	9	35676945	35752392	147	26	232292	2.1117	0.017358	Not significant
ENSG00000143036	SLC44A3	1	95265898	95380802	508	61	230470	2.1114	0.017369	Not significant
ENSG00000127922	SHFM1	7	96090938	96359203	750	34	240118	2.1108	0.017394	Not significant
ENSG00000183317	EPHA10	1	38159552	38250805	376	31	239969	2.1095	0.017451	Not significant
ENSG00000149201	CCDC81	11	86065778	86154151	384	34	230275	2.109	0.017472	Not significant
ENSG00000198604	BAZ1A	14	35201937	35364853	667	34	224931	2.108	0.017517	Not significant
ENSG00000177023	DEFB104B	8	7307830	7352604	15	9	96467	2.1074	0.01754	Not significant
ENSG00000182831	C16orf72	16	9165505	9235497	348	27	234736	2.1072	0.017548	Not significant
ENSG00000177105	RHOG	11	3828208	3882213	172	26	230418	2.1062	0.017596	Not significant
ENSG00000172457	OR9G4	11	56490303	56531287	202	23	235155	2.1043	0.017675	Not significant
ENSG00000264813	ACE	17	61542184	61619209	184	22	234891	2.1042	0.017679	Not significant
ENSG00000156030	ELMSAN1	14	74161825	74276988	366	42	219109	2.1018	0.017784	Not significant
ENSG00000251258	RFPL4B	6	112648532	112692498	120	21	251816	2.1017	0.017791	Not significant
ENSG00000164877	MICALL2	7	1448101	1519138	261	27	213726	2.1012	0.017811	Not significant
ENSG00000187372	PCDHB13	5	140573509	140616993	158	23	214421	2.1003	0.017849	Not significant
ENSG00000197912	SPG7	16	89537325	89644176	390	17	236530	2.1003	0.017849	Not significant
ENSG00000203877	RIPPLY2	6	84542985	84587234	109	7	238095	2.1	0.017863	Not significant
ENSG00000006740	ARHGAP44	17	12672856	12914960	1153	63	232745	2.1	0.017863	Not significant
ENSG00000204525	HLA-C	6	31216526	31259907	1498	35	223603	2.0996	0.017881	Not significant
ENSG00000108932	SLC16A6	17	66243167	66307408	177	26	241948	2.0996	0.017883	Not significant
ENSG00000111424	VDR	12	48215320	48356831	462	55	237810	2.0993	0.017895	Not significant
ENSG00000167191	GPRC5B	16	19848616	19917489	178	24	228693	2.0992	0.017899	Not significant
ENSG00000162643	WDR63	1	85444830	85618821	649	37	238332	2.0989	0.017911	Not significant
ENSG00000142789	CELA3A	1	22308149	22359032	455	37	218586	2.0977	0.017964	Not significant
ENSG00000137414	FAM8A1	6	17580586	17631950	175	30	204921	2.0976	0.01797	Not significant
ENSG00000120925	RNF170	8	42684780	42772433	166	16	198134	2.0976	0.01797	Not significant
ENSG00000110497	AMBRA1	11	46397964	46635675	273	22	202165	2.0976	0.01797	Not significant
ENSG00000107742	SPOCK2	10	73798793	73868790	236	22	251149	2.0971	0.017992	Not significant
ENSG00000177946	CENPBD1	16	90016206	90058942	227	29	214893	2.0971	0.017994	Not significant
ENSG00000164893	SLC7A13	8	87206281	87353375	524	32	228466	2.0969	0.018001	Not significant
ENSG00000168515	SCGB1D1	11	61937688	61981011	201	16	239426	2.0966	0.018016	Not significant
ENSG00000184347	SLIT3	5	168068745	168748133	2761	190	239581	2.0958	0.018051	Not significant
ENSG00000267913	AP001055.1	21	45567818	45613580	168	22	143782	2.0956	0.018059	Not significant
ENSG00000120328	PCDHB12	5	140568269	140611696	165	24	212113	2.0945	0.018108	Not significant
ENSG00000149743	TRPT1	11	63971271	64013726	95	18	217392	2.0942	0.018122	Not significant
ENSG00000081148	IMPG2	3	100921390	101059404	310	17	243718	2.0932	0.018165	Not significant
ENSG00000204193	TXNDC8	9	113045801	113120127	336	49	232992	2.0921	0.018214	Not significant
ENSG00000198467	TPM2	9	35661989	35711017	123	24	234060	2.091	0.018263	Not significant
ENSG00000187475	HIST1H1T	6	26087640	26128364	151	18	245613	2.09	0.018307	Not significant
ENSG00000188910	GJB3	1	35226790	35271970	203	28	235264	2.09	0.018308	Not significant
ENSG00000186642	PDE2A	11	72267185	72405635	470	47	242387	2.0897	0.018322	Not significant
ENSG00000129245	FXR2	17	7474548	7538189	151	23	225150	2.0894	0.018335	Not significant
ENSG00000101782	RIOK3	18	21012787	21086567	244	28	234052	2.0889	0.018356	Not significant
ENSG00000204539	CDSN	6	31062867	31108223	662	30	237446	2.0883	0.018387	Not significant
ENSG00000120324	PCDHB10	5	140551942	140595215	186	21	214726	2.0882	0.018391	Not significant
ENSG00000168958	MFF	2	228169867	228242550	302	20	226416	2.088	0.018399	Not significant
ENSG00000128340	RAC2	22	37601301	37660488	283	25	235057	2.088	0.0184	Not significant
ENSG00000168522	FNTA	8	42869337	42960931	174	18	201018	2.0876	0.018417	Not significant
ENSG00000160401	C9orf117	9	130449268	130498281	76	11	232304	2.0876	0.018418	Not significant
ENSG00000255587	RAB44	6	36663256	36719870	270	24	240991	2.0866	0.018464	Not significant
ENSG00000149761	NUDT22	11	63973413	64018158	103	19	219065	2.0854	0.018518	Not significant
ENSG00000112096	SOD2	6	160070089	160203561	512	24	211994	2.0851	0.01853	Not significant
ENSG00000197587	DMBX1	1	46952668	46999898	160	27	224961	2.0844	0.018564	Not significant
ENSG00000112276	BVES	6	105524697	105605049	268	24	228618	2.0838	0.018591	Not significant
ENSG00000188157	AGRN	1	935503	1011496	304	25	196836	2.0837	0.018594	Not significant
ENSG00000092607	TBX15	1	119405669	119552179	420	31	252701	2.0835	0.018604	Not significant
ENSG00000107863	ARHGAP21	10	24852538	25032597	389	27	214703	2.0828	0.018633	Not significant
ENSG00000065057	NTHL1	16	2069816	2117867	133	30	199448	2.0823	0.018656	Not significant
ENSG00000120549	KIAA1217	10	23963675	24856772	3032	160	235601	2.0803	0.018749	Not significant
ENSG00000174226	SNX31	8	101565116	101695643	589	52	243870	2.0781	0.018849	Not significant
ENSG00000159640	ACE	17	61534422	61619205	199	25	234950	2.0767	0.018914	Not significant
ENSG00000152763	WDR78	1	67258568	67410570	425	48	216991	2.0762	0.018937	Not significant
ENSG00000196976	LAGE3	X	153686028	153727596	58	7	148944	2.0758	0.018955	Not significant
ENSG00000176732	PFN4	2	24318241	24366347	197	13	245440	2.0757	0.018961	Not significant
ENSG00000093217	XYLB	3	38368251	38482839	400	25	223198	2.0754	0.018976	Not significant
ENSG00000189056	RELN	7	103092231	103649963	2578	115	239753	2.0752	0.018984	Not significant
ENSG00000104228	TRIM35	8	27122404	27188836	155	20	218116	2.0749	0.018996	Not significant
ENSG00000136717	BIN1	2	127785603	127884931	464	37	242751	2.0735	0.019063	Not significant
ENSG00000133398	MED10	5	6351994	6398707	178	22	245758	2.0732	0.019076	Not significant
ENSG00000141499	WRAP53	17	7569389	7626820	214	34	203958	2.0722	0.019123	Not significant
ENSG00000134627	PIWIL4	11	94257006	94374587	396	32	234588	2.0711	0.019175	Not significant
ENSG00000145675	PIK3R1	5	67491548	67617649	381	50	225758	2.071	0.019182	Not significant
ENSG00000177565	TBL1XR1	3	176717143	176935261	754	37	229926	2.0702	0.019219	Not significant
ENSG00000197385	ZNF860	3	32003263	32053120	193	19	233157	2.0697	0.019241	Not significant
ENSG00000078304	PPP2R5C	14	102208135	102414326	773	56	221578	2.0697	0.019241	Not significant
ENSG00000149300	C11orf52	11	111768756	111817596	71	13	223416	2.0695	0.019251	Not significant
ENSG00000155542	SETD9	5	56185087	56241359	190	17	237465	2.0688	0.019282	Not significant
ENSG00000108479	GALK1	17	73727675	73781792	145	35	226162	2.0687	0.019285	Not significant
ENSG00000118514	ALDH8A1	6	135218528	135291260	166	17	230518	2.0682	0.01931	Not significant
ENSG00000198553	KCNRG	13	50569390	50615058	96	14	217520	2.0677	0.019334	Not significant
ENSG00000197459	HIST1H2BH	6	26231879	26272303	129	16	233785	2.0651	0.019459	Not significant
ENSG00000187122	SLIT1	10	98737795	98965677	721	85	235039	2.065	0.019459	Not significant
ENSG00000133027	PEMT	17	17388877	17515022	382	27	238702	2.0641	0.019502	Not significant
ENSG00000083807	SLC27A5	19	58970879	59043780	170	25	225284	2.0637	0.019523	Not significant
ENSG00000197888	UGT2B17	4	69382902	69454245	229	13	87761	2.0635	0.019534	Not significant
ENSG00000121680	PEX16	11	45911220	45960363	110	21	235067	2.0629	0.019561	Not significant
ENSG00000143469	SYT14	1	210091538	210357636	722	26	221832	2.0621	0.019599	Not significant
ENSG00000138411	HECW2	2	197039094	197478416	1403	77	228875	2.0619	0.019611	Not significant
ENSG00000213780	GTF2H4	6	30855961	30901883	246	20	234904	2.0611	0.019645	Not significant
ENSG00000154237	LRRK1	15	101439420	101630317	865	61	235002	2.0601	0.019694	Not significant
ENSG00000215356	ZNF705B	8	7763859	7832271	19	7	91313	2.0601	0.019696	Not significant
ENSG00000244355	LY6G6D	6	31663133	31705581	101	23	205966	2.06	0.019699	Not significant
ENSG00000133937	GSC	14	95214553	95256562	137	29	224172	2.0599	0.019704	Not significant
ENSG00000150456	N6AMT2	13	21282870	21368097	303	18	208444	2.0599	0.019706	Not significant
ENSG00000254673	RP11-598P20.5	8	42853567	42952477	195	18	203269	2.0592	0.01974	Not significant
ENSG00000167526	RPL13	16	89607065	89650950	179	20	219650	2.059	0.019745	Not significant
ENSG00000145832	SLC25A48	5	135150338	135244326	349	34	221398	2.0553	0.019924	Not significant
ENSG00000112701	SENP6	6	76291225	76447997	528	24	230223	2.0553	0.019927	Not significant
ENSG00000130714	POMT1	9	134358289	134419193	199	16	239870	2.0549	0.019945	Not significant
ENSG00000183154	RP11-863K10.7	8	37572279	37614944	29	16	205267	2.0549	0.019946	Not significant
ENSG00000125434	SLC25A35	17	8171081	8218661	195	23	219965	2.0547	0.019955	Not significant
ENSG00000163875	MEAF6	1	37938176	38000375	191	28	224492	2.0545	0.019965	Not significant
ENSG00000131831	RAI2	X	17798169	17899457	36	15	148944	2.0543	0.019974	Not significant
ENSG00000150773	PIH1D2	11	111914734	111964998	68	13	181187	2.0542	0.019978	Not significant
ENSG00000160233	LRRC3	21	45855369	45898739	156	19	219951	2.0541	0.019985	Not significant
ENSG00000184719	RNLS	10	90013621	90364287	981	54	232559	2.0532	0.020024	Not significant
ENSG00000155893	ACPL2	3	140927568	141033748	434	36	233105	2.053	0.020038	Not significant
ENSG00000143740	SNAP47	1	227896240	227988927	330	31	214486	2.0518	0.020095	Not significant
ENSG00000187456	RDM1	17	34225070	34277777	219	12	251378	2.0497	0.020198	Not significant
ENSG00000039560	RAI14	5	34636342	34852732	920	83	235962	2.0493	0.020215	Not significant
ENSG00000268503	AC007421.1	17	7497264	7537427	100	18	210741	2.0493	0.020215	Not significant
ENSG00000205639	MFSD2B	2	24212951	24306191	293	28	229258	2.0484	0.020262	Not significant
ENSG00000198754	OXCT2	1	40215195	40257020	189	23	230623	2.0483	0.020268	Not significant
ENSG00000109501	WFS1	4	6251576	6324992	377	18	241518	2.0479	0.020287	Not significant
ENSG00000160999	SH2B2	7	101908405	101982178	236	36	214882	2.0474	0.020308	Not significant
ENSG00000169704	GP9	3	128759610	128801249	61	16	198787	2.0472	0.020322	Not significant
ENSG00000104497	SNX16	8	82691816	82775101	380	17	241354	2.047	0.020331	Not significant
ENSG00000171150	SOCS5	2	46906091	47010268	417	29	245217	2.0466	0.020347	Not significant
ENSG00000123892	RAB38	11	87826410	87928635	443	31	242903	2.0449	0.020433	Not significant
ENSG00000091622	PITPNM3	17	6334584	6479814	634	54	237413	2.0447	0.020441	Not significant
ENSG00000139364	TMEM132B	12	125651382	126166917	1921	164	231119	2.0443	0.020464	Not significant
ENSG00000141013	GAS8	16	90066037	90131383	346	32	213670	2.0436	0.020495	Not significant
ENSG00000219435	TEX40	11	64047863	64092242	58	17	219155	2.0434	0.020506	Not significant
ENSG00000204618	RNF39	6	30018043	30063664	369	23	244334	2.0427	0.020539	Not significant
ENSG00000112763	BTN2A1	6	26438150	26496849	190	23	231372	2.0425	0.020552	Not significant
ENSG00000085449	WDFY1	2	224700433	224830104	367	17	238319	2.0418	0.020586	Not significant
ENSG00000111331	OAS3	12	113356157	113431054	315	17	252152	2.0412	0.020617	Not significant
ENSG00000187082	DEFB106B	8	7320026	7363922	17	9	89484	2.0411	0.020619	Not significant
ENSG00000137218	FRS3	6	41717914	41774280	159	27	230920	2.0405	0.02065	Not significant
ENSG00000081277	PKP1	1	201232580	201322121	365	27	253553	2.0402	0.020663	Not significant
ENSG00000145839	IL9	5	135207935	135251516	182	29	199068	2.0402	0.020664	Not significant
ENSG00000136770	DNAJC1	10	22025466	22312698	562	26	204610	2.0398	0.020686	Not significant
ENSG00000185088	RPS27L	15	63398071	63470220	275	20	218787	2.039	0.020724	Not significant
ENSG00000125571	IL37	2	113650548	113696459	191	8	236185	2.038	0.020777	Not significant
ENSG00000140832	MARVELD3	16	71640064	71696017	135	17	236906	2.0374	0.020805	Not significant
ENSG00000256316	HIST1H3F	6	26230370	26270835	128	16	233358	2.0374	0.020807	Not significant
ENSG00000164258	NDUFS4	5	52836463	52999168	592	25	236073	2.0361	0.020872	Not significant
ENSG00000012504	NR1H4	12	100847486	100978191	315	35	230111	2.0354	0.020904	Not significant
ENSG00000125652	ALKBH7	19	6352444	6395042	230	21	204379	2.035	0.020925	Not significant
ENSG00000176788	BASP1	5	17045707	17296943	1013	90	226065	2.0342	0.020964	Not significant
ENSG00000115128	SF3B14	2	24270454	24319313	170	13	244226	2.034	0.020976	Not significant
ENSG00000115129	TP53I3	2	24280303	24328731	191	12	242857	2.0339	0.020982	Not significant
ENSG00000105939	ZC3HAV1	7	138708266	138814465	376	34	231455	2.0338	0.020985	Not significant
ENSG00000126500	FLRT1	11	63850660	63906645	179	26	242563	2.0328	0.021035	Not significant
ENSG00000102780	DGKH	13	42594176	42850714	1115	54	234020	2.0328	0.021038	Not significant
ENSG00000118960	HS1BP3	2	20740208	20870849	609	55	250241	2.0327	0.021042	Not significant
ENSG00000187626	ZKSCAN4	6	28192401	28247011	142	19	240262	2.0313	0.021111	Not significant
ENSG00000125975	C20orf173	20	34091014	34137481	107	12	221617	2.0302	0.021168	Not significant
ENSG00000205301	RP11-542P2.1	4	141343416	141439531	328	22	238222	2.03	0.02118	Not significant
ENSG00000107295	SH3GL2	9	17559080	17817127	1372	64	229107	2.0295	0.021206	Not significant
ENSG00000164695	CHMP4C	8	82624669	82691750	238	30	240248	2.0289	0.021235	Not significant
ENSG00000186310	NAP1L3	X	92905929	92948567	47	11	148944	2.0272	0.02132	Not significant
ENSG00000234776	C11orf94	11	45908085	45948833	92	19	234100	2.027	0.021334	Not significant
ENSG00000134909	ARHGAP32	11	128814955	129169219	1040	29	221744	2.0264	0.021361	Not significant
ENSG00000171049	FPR2	19	52235279	52293779	288	40	244374	2.0263	0.021369	Not significant
ENSG00000254445	HSPB2-C11orf52	11	111763460	111817595	82	13	222725	2.026	0.021381	Not significant
ENSG00000254106	AC011366.3	5	109198883	109240452	153	26	232300	2.0255	0.021409	Not significant
ENSG00000196418	ZNF124	1	247265277	247355318	432	34	225279	2.0251	0.021428	Not significant
ENSG00000168394	TAP1	6	32792986	32841755	406	36	232304	2.025	0.021433	Not significant
ENSG00000243147	MRPL33	2	27974584	28230954	432	19	216818	2.025	0.021435	Not significant
ENSG00000139151	PLCZ1	12	18816103	18910991	372	29	221973	2.0218	0.021598	Not significant
ENSG00000177465	ACOT4	14	74038410	74083200	226	28	227556	2.0204	0.021673	Not significant
ENSG00000149781	FERMT3	11	63954150	64011354	133	20	212274	2.0199	0.021696	Not significant
ENSG00000124172	ATP5E	20	57580522	57627437	102	17	228505	2.0193	0.021728	Not significant
ENSG00000080802	CNOT4	7	135026547	135214875	440	36	222573	2.0187	0.02176	Not significant
ENSG00000131724	IL13RA1	X	117841535	117948502	151	8	148944	2.0179	0.021799	Not significant
ENSG00000168172	HOOK3	8	42732075	42905682	396	14	201538	2.0175	0.021824	Not significant
ENSG00000188293	IGFL1	19	46713009	46754500	210	24	219866	2.0169	0.021855	Not significant
ENSG00000112164	GLP1R	6	38996574	39075519	294	33	247307	2.0167	0.021861	Not significant
ENSG00000137764	MAP2K5	15	67815047	68119461	823	25	237910	2.0165	0.021875	Not significant
ENSG00000188295	ZNF669	1	247243264	247287674	248	24	222813	2.016	0.021901	Not significant
ENSG00000179468	OR9A2	7	142703245	142744282	89	12	195172	2.0157	0.021916	Not significant
ENSG00000269430	LRRC3DN	21	45859814	45902078	152	19	222393	2.0149	0.02196	Not significant
ENSG00000171365	CLCN5	X	49667225	49883892	65	23	148944	2.0144	0.021983	Not significant
ENSG00000071246	VASH1	14	77208532	77269354	240	42	229291	2.0139	0.022008	Not significant
ENSG00000153944	MSI2	17	55313212	55782046	1559	181	233080	2.0126	0.022079	Not significant
ENSG00000106299	WASL	7	123301989	123409121	280	14	239884	2.0119	0.022113	Not significant
ENSG00000137504	CREBZF	11	85350752	85413951	137	22	222950	2.0111	0.022158	Not significant
ENSG00000173113	TRMT112	11	64063932	64105556	63	17	219662	2.011	0.022162	Not significant
ENSG00000136603	SKIL	3	170055466	170134623	272	18	212762	2.0106	0.022185	Not significant
ENSG00000185499	MUC1	1	155138300	155182707	74	14	222390	2.01	0.022218	Not significant
ENSG00000134765	DSC1	18	28689199	28762819	330	20	234445	2.0099	0.02222	Not significant
ENSG00000175426	PCSK1	5	95706119	95789847	216	32	229774	2.0098	0.022224	Not significant
ENSG00000070831	CDC42	1	22359120	22439437	301	21	222167	2.0091	0.022261	Not significant
ENSG00000197763	TXNRD3	3	126270622	126393998	430	32	229717	2.0086	0.022291	Not significant
ENSG00000173264	GPR137	11	64017534	64076972	96	24	216190	2.0079	0.022326	Not significant
ENSG00000123374	CDK2	12	56340553	56386568	82	18	213647	2.0077	0.02234	Not significant
ENSG00000196352	CD55	1	207474853	207554311	199	17	225740	2.0074	0.022352	Not significant
ENSG00000130717	UCK1	9	134379188	134426655	203	21	241207	2.0062	0.022419	Not significant
ENSG00000051596	THOC3	5	175324876	175481683	213	41	133664	2.0051	0.022477	Not significant
ENSG00000267987	AL161784.1	9	124083625	124130410	177	25	221453	2.0042	0.022525	Not significant
ENSG00000196611	MMP1	11	102640651	102688891	210	39	242194	2.0039	0.022543	Not significant
ENSG00000170820	FSHR	2	49169296	49401676	992	39	248788	2.0031	0.022585	Not significant
ENSG00000204657	OR2H2	6	29535683	29576745	146	23	249200	2.0022	0.02263	Not significant
ENSG00000124232	RBPJL	20	43915491	43965803	198	27	246727	2.002	0.022641	Not significant
ENSG00000106077	ABHD11	7	73130424	73173197	102	23	214401	2.0017	0.022656	Not significant
ENSG00000130711	PRDM12	9	133519981	133578368	192	30	239099	2.0017	0.02266	Not significant
ENSG00000137225	CAPN11	6	44106548	44172139	269	44	232395	1.9999	0.022756	Not significant
ENSG00000105323	HNRNPUL1	19	41748401	41833503	181	14	230134	1.9999	0.022758	Not significant
ENSG00000109424	UCP1	4	141460588	141509959	153	19	230860	1.9993	0.022791	Not significant
ENSG00000173826	KCNH6	17	61580695	61646338	128	17	231576	1.9988	0.022814	Not significant
ENSG00000108590	MED31	17	6526635	6574954	216	22	245843	1.9986	0.022826	Not significant
ENSG00000132466	ANKRD17	4	73919093	74144515	242	34	208897	1.9983	0.022843	Not significant
ENSG00000171234	UGT2B7	4	69897081	69998705	548	15	248526	1.997	0.022915	Not significant
ENSG00000172458	IL17D	13	21256266	21317237	213	24	210134	1.9965	0.022938	Not significant
ENSG00000145075	CCDC39	3	180300646	180608793	850	48	219618	1.9949	0.023024	Not significant
ENSG00000215462	AL136218.1	13	49987495	50040554	177	22	243040	1.9938	0.023085	Not significant
ENSG00000130827	PLXNA3	X	153666621	153721989	62	11	148944	1.9932	0.02312	Not significant
ENSG00000170276	HSPB2	11	111762966	111809574	70	11	228428	1.9929	0.023137	Not significant
ENSG00000262621	NAA60	16	3395099	3556960	690	31	242952	1.9927	0.023146	Not significant
ENSG00000196338	NLGN3	X	70344681	70411051	87	16	148944	1.9924	0.023164	Not significant
ENSG00000100439	ABHD4	14	23047146	23101265	253	32	246509	1.9923	0.023167	Not significant
ENSG00000103642	LACTB	15	63393999	63454260	294	17	225342	1.9923	0.023168	Not significant
ENSG00000174485	DENND4A	15	65930384	66104631	403	17	232800	1.9895	0.02332	Not significant
ENSG00000115694	STK25	2	242412089	242469145	203	32	230133	1.9887	0.023366	Not significant
ENSG00000164176	EDIL3	5	83216373	83700611	1205	106	236200	1.9873	0.023442	Not significant
ENSG00000157992	KRTCAP3	2	27645233	27689348	80	7	213290	1.9871	0.023454	Not significant
ENSG00000171311	EXOSC1	10	99175899	99225774	102	20	231856	1.9867	0.023479	Not significant
ENSG00000177335	C8orf31	8	144100626	144161359	234	18	232788	1.9862	0.023505	Not significant
ENSG00000169946	ZFPM2	8	106310920	106836760	1402	98	237062	1.9847	0.023591	Not significant
ENSG00000124134	KCNS1	20	43700951	43749753	145	25	237301	1.9841	0.02362	Not significant
ENSG00000183011	LSMD1	17	7740003	7808556	169	28	215038	1.9841	0.023623	Not significant
ENSG00000171051	FPR1	19	52228425	52327363	483	66	238445	1.9824	0.023718	Not significant
ENSG00000108961	RANGRF	17	8171815	8213410	165	21	223352	1.9821	0.023735	Not significant
ENSG00000110427	KIAA1549L	11	33543618	33715648	517	38	227159	1.9817	0.023758	Not significant
ENSG00000181885	CLDN7	17	7143222	7187302	101	12	211421	1.9815	0.023767	Not significant
ENSG00000162302	RPS6KA4	11	64106620	64159687	158	17	224993	1.9805	0.023822	Not significant
ENSG00000139209	SLC38A4	12	47138546	47246191	416	43	242029	1.9804	0.023829	Not significant
ENSG00000123094	RASSF8	12	26091962	26252825	745	43	239940	1.9803	0.023837	Not significant
ENSG00000109846	CRYAB	11	111759289	111814446	85	13	221954	1.9792	0.023897	Not significant
ENSG00000137185	ZSCAN9	6	28172664	28221260	142	19	236887	1.9781	0.02396	Not significant
ENSG00000187736	NHEJ1	2	219920039	220045587	287	14	238897	1.9767	0.024037	Not significant
ENSG00000060709	RIMBP2	12	130860682	131220826	1888	171	237360	1.9766	0.024041	Not significant
ENSG00000167972	ABCA3	16	2305882	2410747	204	38	203746	1.9765	0.024047	Not significant
ENSG00000163701	IL17RE	3	9924296	9978086	174	20	227887	1.9762	0.024069	Not significant
ENSG00000096717	SIRT1	10	69624427	69698147	230	21	219854	1.9757	0.024092	Not significant
ENSG00000131153	GINS2	16	85689804	85743679	163	16	237680	1.9756	0.024099	Not significant
ENSG00000266302	RP11-219A15.1	17	16573575	16727767	294	22	175714	1.9755	0.024104	Not significant
ENSG00000166398	KIAA0355	19	34725442	34866491	379	27	216393	1.9745	0.024165	Not significant
ENSG00000043355	ZIC2	13	100614026	100659018	127	35	215866	1.9735	0.024217	Not significant
ENSG00000173457	PPP1R14B	11	63991956	64034413	94	18	215365	1.9726	0.02427	Not significant
ENSG00000188897	CTD-3088G3.8	16	11433702	11637444	1401	88	244926	1.972	0.024306	Not significant
ENSG00000002330	BAD	11	64017302	64072176	91	23	222310	1.971	0.024363	Not significant
ENSG00000170160	CCDC144A	17	16572851	16727767	295	22	176096	1.971	0.024363	Not significant
ENSG00000071243	ING3	7	120570803	120637270	147	14	242586	1.971	0.024364	Not significant
ENSG00000138738	PRDM5	4	121586074	121864025	1242	44	244163	1.9706	0.024383	Not significant
ENSG00000158480	SPATA2	20	48499928	48552080	208	19	232985	1.9705	0.024388	Not significant
ENSG00000102057	KCND1	X	48798639	48847976	24	10	148944	1.9703	0.024402	Not significant
ENSG00000266733	TBC1D29	17	28864130	28910511	116	17	241711	1.9681	0.02453	Not significant
ENSG00000105852	PON3	7	94969256	95045680	262	17	220890	1.9674	0.024568	Not significant
ENSG00000086848	ALG9	11	111632919	111762305	189	21	217546	1.967	0.024591	Not significant
ENSG00000204501	PRAMEF9	1	13401176	13448191	3	2	77663	1.9664	0.024627	Not significant
ENSG00000241794	SPRR2A	1	153008589	153050013	177	10	236982	1.9661	0.024646	Not significant
ENSG00000124508	BTN2A2	6	26363324	26415102	305	22	229963	1.9649	0.024714	Not significant
ENSG00000125650	PSPN	19	6355159	6399069	234	22	206888	1.9645	0.024735	Not significant
ENSG00000102178	UBL4A	X	153692056	153735009	57	6	148944	1.964	0.024764	Not significant
ENSG00000213759	UGT2B11	4	70045669	70100449	395	22	233052	1.9635	0.024796	Not significant
ENSG00000169967	MAP3K2	2	128036306	128166041	373	24	221480	1.963	0.024821	Not significant
ENSG00000170153	RNF150	4	141760961	142154031	1497	94	229849	1.9626	0.024849	Not significant
ENSG00000204348	DXO	6	31917587	31960069	113	26	214797	1.9621	0.024877	Not significant
ENSG00000166971	AKTIP	16	53504952	53558323	141	20	238944	1.9614	0.024918	Not significant
ENSG00000143140	GJA5	1	147208332	147265484	240	29	207957	1.9611	0.024937	Not significant
ENSG00000204977	TRIM13	13	50550024	50614617	131	16	217917	1.9599	0.025003	Not significant
ENSG00000205669	ACOT6	14	74057649	74106592	226	30	221056	1.9598	0.025009	Not significant
ENSG00000164266	SPINK1	5	147184131	147231349	136	23	231687	1.9597	0.025017	Not significant
ENSG00000124224	PPP4R1L	20	56786188	56904495	412	30	231688	1.9595	0.025029	Not significant
ENSG00000161405	IKZF3	17	37901198	38040441	346	10	208954	1.959	0.025056	Not significant
ENSG00000138002	IFT172	2	27647238	27732656	149	10	217171	1.9589	0.025062	Not significant
ENSG00000130758	MAP3K10	19	40677651	40741482	162	25	231454	1.9587	0.025074	Not significant
ENSG00000107954	NEURL1	10	105233736	105372309	398	42	232513	1.9585	0.025085	Not significant
ENSG00000115211	EIF2B4	2	27567219	27613353	78	10	214006	1.9584	0.025089	Not significant
ENSG00000269104	AL035681.1	22	41665388	41705686	94	11	212714	1.9585	0.025089	Not significant
ENSG00000176407	KCMF1	2	85178216	85306595	305	26	226470	1.958	0.025114	Not significant
ENSG00000185504	C17orf70	17	79486911	79540987	253	33	214626	1.9566	0.025199	Not significant
ENSG00000180596	HIST1H2BC	6	26095101	26144154	175	19	243845	1.9565	0.025204	Not significant
ENSG00000008513	ST3GAL1	8	134447091	134604183	739	96	243753	1.9562	0.025219	Not significant
ENSG00000130724	CHMP2A	19	59042933	59086491	103	18	219026	1.956	0.025235	Not significant
ENSG00000163026	C2orf44	2	24232210	24292445	176	26	223388	1.9558	0.025245	Not significant
ENSG00000135917	SLC19A3	2	228529926	228602728	472	38	187438	1.9543	0.025335	Not significant
ENSG00000181963	OR52K2	11	4450525	4491591	206	32	234711	1.9542	0.025339	Not significant
ENSG00000123124	WWP1	8	87334967	87510649	609	23	216614	1.954	0.025348	Not significant
ENSG00000182512	GLRX5	14	95979840	96031061	257	30	255619	1.9538	0.025363	Not significant
ENSG00000177257	DEFB4B	8	7252382	7294385	48	21	115507	1.9533	0.025394	Not significant
ENSG00000234127	TRIM26	6	30132232	30201204	323	25	229141	1.9529	0.025415	Not significant
ENSG00000107362	ABHD17B	9	74457368	74545847	102	15	211770	1.9529	0.025417	Not significant
ENSG00000267848	AL118506.1	20	62565007	62605495	140	28	202839	1.9526	0.025433	Not significant
ENSG00000198673	FAM19A2	12	62082040	62692931	2046	93	239059	1.9524	0.025443	Not significant
ENSG00000105989	WNT2	7	116896685	116983343	243	36	231580	1.9522	0.025456	Not significant
ENSG00000204544	MUC21	6	30931495	30977680	390	19	226453	1.9519	0.025474	Not significant
ENSG00000167210	LOXHD1	18	44036935	44256996	803	72	243271	1.9516	0.025493	Not significant
ENSG00000129195	FAM64A	17	6327735	6374789	271	35	236298	1.9502	0.025577	Not significant
ENSG00000156206	C15orf26	15	81279374	81461516	564	37	235874	1.9497	0.025604	Not significant
ENSG00000206150	RNASE13	14	21480979	21522944	143	41	247524	1.9491	0.02564	Not significant
ENSG00000140995	DEF8	16	89994333	90054468	346	30	215537	1.9488	0.025661	Not significant
ENSG00000023734	STRAP	12	16015325	16076412	72	21	188022	1.9474	0.025741	Not significant
ENSG00000116985	BMP8B	1	40202854	40274533	341	26	233986	1.9473	0.025751	Not significant
ENSG00000197361	FBXL22	15	63869552	63914627	118	17	217655	1.9473	0.025751	Not significant
ENSG00000250424	AQP1	7	30873010	30983427	423	56	232651	1.9469	0.025772	Not significant
ENSG00000120322	PCDHB8	5	140537371	140580081	191	20	215939	1.9464	0.025802	Not significant
ENSG00000164187	LMBRD2	5	36078514	36172063	195	30	234800	1.9463	0.025812	Not significant
ENSG00000136273	HUS1	7	47715328	48039178	1477	75	247453	1.9429	0.026013	Not significant
ENSG00000106992	AK1	9	130608759	130660022	156	33	205257	1.9421	0.02606	Not significant
ENSG00000125812	GZF1	20	23322787	23373700	192	18	256539	1.9418	0.026078	Not significant
ENSG00000101605	MYOM1	18	3046805	3240106	912	82	231658	1.9418	0.026081	Not significant
ENSG00000136630	HLX	1	221031699	221078401	136	19	247429	1.941	0.02613	Not significant
ENSG00000173157	ADAMTS20	12	43727669	43965724	940	34	236409	1.9407	0.026149	Not significant
ENSG00000126803	HSPA2	14	64982623	65029955	154	19	233103	1.9404	0.026167	Not significant
ENSG00000141002	TCF25	16	89920000	89997792	377	22	194783	1.9403	0.026174	Not significant
ENSG00000180573	HIST1H2AC	6	26104373	26159344	172	22	240276	1.9401	0.026184	Not significant
ENSG00000168787	OR12D2	6	29344416	29385448	228	19	249215	1.94	0.026188	Not significant
ENSG00000170209	ANKK1	11	113238513	113291140	152	16	250338	1.9399	0.026196	Not significant
ENSG00000165349	SLC7A3	X	70125432	70170975	97	14	148944	1.9389	0.026257	Not significant
ENSG00000166546	BEAN1	16	66441200	66547432	270	32	230605	1.9384	0.026286	Not significant
ENSG00000255472	RP11-998D10.1	14	21480977	21522054	141	40	248877	1.9369	0.026382	Not significant
ENSG00000109606	DHX15	4	24499064	24606173	351	33	220232	1.9362	0.026421	Not significant
ENSG00000158553	POM121L2	6	27233682	27299949	287	28	217359	1.9359	0.02644	Not significant
ENSG00000182450	KCNK4	11	64038774	64087503	69	21	214303	1.9344	0.026532	Not significant
ENSG00000132554	RGS22	8	100953164	101163496	468	33	229613	1.9333	0.026597	Not significant
ENSG00000126903	SLC10A3	X	153695645	153739016	55	6	148944	1.9331	0.026612	Not significant
ENSG00000065615	CYB5R4	6	84549362	84697143	341	15	232722	1.9327	0.026634	Not significant
ENSG00000179387	ELMOD2	4	141425312	141494924	188	17	238064	1.9325	0.026649	Not significant
ENSG00000116396	KCNC4	1	110733965	110845722	397	36	234114	1.9325	0.026651	Not significant
ENSG00000182472	CAPN12	19	39200827	39280544	390	25	224982	1.932	0.026682	Not significant
ENSG00000177731	FLII	17	18128150	18182230	127	17	244435	1.9317	0.026697	Not significant
ENSG00000255622	PCDHB17	5	140515577	140558639	178	21	222259	1.9315	0.026709	Not significant
ENSG00000171033	PKIA	8	79408374	79537502	345	19	221579	1.9314	0.026716	Not significant
ENSG00000167749	KLK4	19	51389608	51433994	252	29	233136	1.9309	0.026748	Not significant
ENSG00000125656	CLPP	19	6341463	6388919	308	17	204636	1.9295	0.026836	Not significant
ENSG00000125772	GPCPD1	20	5505085	5611672	395	30	229138	1.9294	0.02684	Not significant
ENSG00000008438	PGLYRP1	19	46502411	46546323	173	28	225374	1.9283	0.02691	Not significant
ENSG00000178623	GPR35	2	241524848	241590676	399	48	227238	1.9272	0.026979	Not significant
ENSG00000255641	NKG2-E	12	10544911	10608600	222	20	188951	1.9264	0.027027	Not significant
ENSG00000163273	NPPC	2	232766530	232811113	131	31	238132	1.9263	0.027033	Not significant
ENSG00000160299	PCNT	21	47724036	47885682	777	29	197985	1.9256	0.027079	Not significant
ENSG00000070785	EIF2B3	1	45296450	45472282	613	18	224222	1.9252	0.027104	Not significant
ENSG00000240065	PSMB9	6	32791913	32847362	466	36	231602	1.925	0.027117	Not significant
ENSG00000110079	MS4A4A	11	60028014	60096445	268	22	243310	1.9242	0.027165	Not significant
ENSG00000131620	ANO1	11	69904408	70055634	697	68	238559	1.9241	0.027173	Not significant
ENSG00000150281	CTF1	16	30887928	30934881	70	12	199876	1.9239	0.027184	Not significant
ENSG00000198948	MFAP3L	4	170887748	170974182	291	26	229583	1.9239	0.027186	Not significant
ENSG00000196963	PCDHB16	5	140540980	140585793	202	20	218151	1.9234	0.027214	Not significant
ENSG00000183395	PMCH	12	102570237	102611623	92	10	243486	1.923	0.027242	Not significant
ENSG00000171307	ZDHHC16	10	99185927	99237127	98	18	242476	1.9228	0.027255	Not significant
ENSG00000052344	PRSS8	16	31122756	31167083	77	13	205646	1.922	0.027301	Not significant
ENSG00000132323	ILKAP	2	239059042	239132370	353	26	240508	1.922	0.027303	Not significant
ENSG00000166428	PLD4	14	105371153	105419574	294	20	174748	1.922	0.027305	Not significant
ENSG00000096088	PGC	6	41684449	41741847	172	38	222527	1.9217	0.027323	Not significant
ENSG00000163191	S100A11	1	151984982	152040383	99	18	226524	1.9212	0.027353	Not significant
ENSG00000136485	DCAF7	17	61607822	61691639	101	19	209598	1.921	0.027364	Not significant
ENSG00000157014	TATDN2	3	10269707	10342902	250	27	234539	1.9204	0.027405	Not significant
ENSG00000115216	NRBP1	2	27630657	27685126	101	8	213790	1.92	0.02743	Not significant
ENSG00000143127	ITGA10	1	145504891	145563868	88	19	228799	1.9193	0.027474	Not significant
ENSG00000115234	SNX17	2	27573389	27619995	80	9	216280	1.919	0.02749	Not significant
ENSG00000120327	PCDHB14	5	140582931	140625858	162	21	217708	1.9187	0.027513	Not significant
ENSG00000196465	MYL6B	12	56526040	56573431	67	24	183551	1.9186	0.027517	Not significant
ENSG00000091656	ZFHX4	8	77573454	77799521	525	43	241811	1.9184	0.027528	Not significant
ENSG00000119782	FKBP1B	2	24252571	24306551	166	18	234623	1.9184	0.027529	Not significant
ENSG00000205810	KLRC3	12	10544911	10593194	143	15	184190	1.9183	0.027537	Not significant
ENSG00000117360	PRPF3	1	150273925	150345671	226	18	214697	1.9174	0.027593	Not significant
ENSG00000180694	TMEM64	8	91614223	91823860	499	20	249970	1.9172	0.027607	Not significant
ENSG00000196778	OR52K1	11	4490109	4531138	167	18	234821	1.9168	0.027629	Not significant
ENSG00000178425	NT5DC1	6	116402012	116590660	532	31	238843	1.9165	0.027651	Not significant
ENSG00000242441	GTF2A1L	2	48824937	48980287	691	52	227162	1.9159	0.027689	Not significant
ENSG00000082482	KCNK2	1	215159118	215430436	955	35	227261	1.9144	0.027783	Not significant
ENSG00000137812	CASC5	15	40866218	40976540	291	14	237345	1.9141	0.027801	Not significant
ENSG00000183196	CHST6	16	75490949	75549282	245	35	210424	1.9128	0.027888	Not significant
ENSG00000163161	ERCC3	2	127994866	128071752	206	25	226097	1.9126	0.027897	Not significant
ENSG00000171135	JAGN1	3	9912238	9956033	142	16	235297	1.9125	0.027906	Not significant
ENSG00000163795	ZNF513	2	27580098	27623657	75	9	210665	1.9119	0.027946	Not significant
ENSG00000133895	MEN1	11	64550982	64598766	103	27	204751	1.9113	0.027982	Not significant
ENSG00000240583	AQP1	7	30873010	30985131	428	54	233257	1.911	0.028	Not significant
ENSG00000198730	CTR9	11	10752534	10821290	214	41	221307	1.911	0.028001	Not significant
ENSG00000182489	XKRX	X	100148431	100204422	27	6	148944	1.911	0.028002	Not significant
ENSG00000227184	EPPK1	8	144919497	144972632	149	41	226656	1.9109	0.028008	Not significant
ENSG00000250264	TAP2	6	32761544	32826599	673	44	238943	1.9104	0.028038	Not significant
ENSG00000133805	AMPD3	11	10309860	10549126	1044	81	236424	1.9103	0.028048	Not significant
ENSG00000144191	CNGA3	2	98942618	99035064	296	25	224074	1.9096	0.028092	Not significant
ENSG00000212734	C17orf100	17	6534971	6576791	199	21	246389	1.9093	0.028113	Not significant
ENSG00000137720	C11orf1	11	111729659	111776699	88	10	221289	1.9092	0.028117	Not significant
ENSG00000165669	FAM204A	10	120045401	120121840	150	31	213282	1.9087	0.028148	Not significant
ENSG00000047634	SCML1	X	17735588	17793105	18	8	148944	1.9077	0.028215	Not significant
ENSG00000108924	HLF	17	53322373	53422426	280	39	229270	1.9072	0.028248	Not significant
ENSG00000152932	RAB3C	5	57858048	58175213	1195	69	239278	1.9071	0.028256	Not significant
ENSG00000008282	SYPL1	7	105710949	105773022	235	28	237458	1.9067	0.028279	Not significant
ENSG00000197417	SHPK	17	3491556	3559616	309	36	223941	1.9065	0.028292	Not significant
ENSG00000204385	SLC44A4	6	31810969	31866823	188	34	211308	1.9065	0.028294	Not significant
ENSG00000130723	PRRC2B	9	134249480	134395584	409	26	221803	1.9062	0.02831	Not significant
ENSG00000175356	SCUBE2	11	9021071	9179661	476	52	228534	1.9061	0.028319	Not significant
ENSG00000169231	THBS3	1	155145379	155198842	87	16	208111	1.906	0.028327	Not significant
ENSG00000125384	PTGER2	14	52761023	52815324	259	26	230673	1.9056	0.028352	Not significant
ENSG00000150776	C11orf57	11	111924810	111975874	81	12	182388	1.9041	0.02845	Not significant
ENSG00000128536	CDHR3	7	105497242	105696877	838	96	242800	1.904	0.028452	Not significant
ENSG00000118523	CTGF	6	132249316	132292513	119	25	233769	1.9038	0.028469	Not significant
ENSG00000206344	HCG27	6	31145537	31191745	807	27	241446	1.9034	0.028494	Not significant
ENSG00000156675	RAB11FIP1	8	37696136	37776985	87	26	218523	1.9029	0.028524	Not significant
ENSG00000187990	HIST1H2BG	6	26196428	26236872	200	14	238724	1.9028	0.028533	Not significant
ENSG00000168274	HIST1H2AE	6	26197165	26237711	202	14	237129	1.9026	0.028548	Not significant
ENSG00000182898	TCHHL1	1	152036620	152081540	46	16	212855	1.9023	0.028565	Not significant
ENSG00000155962	CLIC2	X	154485500	154583966	87	5	148944	1.9021	0.028582	Not significant
ENSG00000023697	DERA	12	16044106	16210220	308	44	229730	1.9015	0.028619	Not significant
ENSG00000175352	NRIP3	11	8982123	9045596	179	20	240304	1.9014	0.028622	Not significant
ENSG00000058262	SEC61A1	3	127750484	127810526	180	8	242924	1.901	0.02865	Not significant
ENSG00000185988	PLK5	19	1504073	1555455	298	34	211508	1.9005	0.028681	Not significant
ENSG00000125995	ROMO1	20	34267194	34308906	130	13	228478	1.9002	0.028706	Not significant
ENSG00000143434	SEMA6C	1	151084161	151139104	117	18	219660	1.8994	0.028754	Not significant
ENSG00000167880	EVPL	17	73980583	74043533	194	34	226579	1.8993	0.028761	Not significant
ENSG00000258947	TUBB3	16	89967800	90025169	317	28	208155	1.8988	0.028796	Not significant
ENSG00000086712	TXLNG	X	16784550	16882642	83	7	148944	1.8984	0.028821	Not significant
ENSG00000130726	TRIM28	19	59035458	59082089	103	19	219426	1.8983	0.028828	Not significant
ENSG00000081692	JMJD4	1	227898126	227943112	149	23	214448	1.8981	0.028839	Not significant
ENSG00000103510	KAT8	16	31107075	31162714	94	12	204608	1.898	0.02885	Not significant
ENSG00000189134	NKAPL	6	28207098	28248736	103	15	242106	1.8968	0.028928	Not significant
ENSG00000132953	XPO4	13	21331469	21497187	478	25	202140	1.8965	0.028946	Not significant
ENSG00000151468	CCDC3	10	12918627	13161652	1223	102	240653	1.8964	0.028953	Not significant
ENSG00000069206	ADAM7	8	24278443	24404483	435	28	236054	1.8951	0.029042	Not significant
ENSG00000101282	RSPO4	20	919095	1002907	437	61	233906	1.8948	0.029061	Not significant
ENSG00000123119	NECAB1	8	91783778	91991636	477	20	238283	1.8943	0.029093	Not significant
ENSG00000186075	ZPBP2	17	38004417	38054149	154	10	205519	1.8939	0.029118	Not significant
ENSG00000175003	SLC22A1	6	160522821	160599750	253	37	224511	1.8931	0.029173	Not significant
ENSG00000174514	MFSD4	1	205518013	205592046	268	35	225020	1.8929	0.029183	Not significant
ENSG00000118557	PMFBP1	16	72126056	72230777	330	23	230282	1.8924	0.029218	Not significant
ENSG00000151612	ZNF827	4	146658779	146879787	558	60	231003	1.8924	0.029219	Not significant
ENSG00000162757	C1orf74	1	209935661	209977904	137	18	238059	1.8924	0.02922	Not significant
ENSG00000248871	TNFSF12-TNFSF13	17	7432416	7484918	194	27	232114	1.8922	0.029229	Not significant
ENSG00000268509	AC026202.1	3	5209227	5249982	84	20	219838	1.8918	0.029257	Not significant
ENSG00000239697	TNFSF12	17	7432208	7484925	195	27	232402	1.8918	0.029259	Not significant
ENSG00000255561	FDXACB1	11	111724780	111771967	81	11	218657	1.8915	0.029282	Not significant
ENSG00000162736	NCSTN	1	160293062	160348742	149	24	238145	1.8907	0.029333	Not significant
ENSG00000256029	RP11-190A12.7	1	159807690	159862843	193	26	235805	1.8899	0.029388	Not significant
ENSG00000163702	IL17RC	3	9938758	9995314	176	26	220903	1.8894	0.029421	Not significant
ENSG00000205572	SERF1B	5	69301074	69358940	4	2	95483	1.8888	0.029457	Not significant
ENSG00000165556	CDX2	13	28516274	28565276	163	22	230925	1.8881	0.029507	Not significant
ENSG00000175938	ORAI3	16	30940387	30987782	59	6	219564	1.8879	0.029517	Not significant
ENSG00000142623	PADI1	1	17511621	17592500	398	56	248358	1.8873	0.029561	Not significant
ENSG00000124568	SLC17A1	6	25763125	25852287	317	21	233462	1.8869	0.029585	Not significant
ENSG00000124578	HIST1H4G	6	26226886	26267259	129	16	229064	1.8867	0.029597	Not significant
ENSG00000115241	PPM1G	2	27584061	27652554	129	10	219113	1.8867	0.029598	Not significant
ENSG00000148926	ADM	11	10306227	10348944	108	12	233777	1.8866	0.029604	Not significant
ENSG00000119950	MXI1	10	111947363	112067123	379	24	213905	1.8866	0.02961	Not significant
ENSG00000196118	C16orf93	16	30748744	30794031	50	18	163622	1.8865	0.029616	Not significant
ENSG00000186150	UBL4B	1	110635062	110676569	142	21	230851	1.8856	0.029671	Not significant
ENSG00000233502	AC104794.4	2	10203908	10246228	187	29	228549	1.8853	0.029695	Not significant
ENSG00000137413	TAF8	6	41998251	42075199	343	58	241232	1.8852	0.029704	Not significant
ENSG00000135847	ACBD6	1	180224515	180492089	906	34	232828	1.8851	0.02971	Not significant
ENSG00000149231	CCDC82	11	96065933	96143087	191	25	216492	1.884	0.029783	Not significant
ENSG00000187054	TMPRSS11A	4	68755103	68849858	314	24	245724	1.884	0.029785	Not significant
ENSG00000117791	2002-03-01	1	220901567	220978150	275	22	238554	1.8837	0.029806	Not significant
ENSG00000170035	UBE2E3	2	181811975	181961312	648	18	240193	1.8836	0.029812	Not significant
ENSG00000122786	CALD1	7	134409003	134675479	881	56	239666	1.8835	0.029818	Not significant
ENSG00000198931	APRT	16	88855747	88898352	286	27	229747	1.8835	0.029818	Not significant
ENSG00000111801	BTN3A3	6	26420700	26473643	198	17	228340	1.882	0.029917	Not significant
ENSG00000185305	ARL15	5	53159775	53626412	1748	101	228086	1.8815	0.029955	Not significant
ENSG00000108064	TFAM	10	60124782	60178981	165	30	212109	1.8807	0.030008	Not significant
ENSG00000155961	RAB39B	X	154467526	154513874	51	6	148944	1.88	0.030052	Not significant
ENSG00000116209	TMEM59	1	54477347	54539177	154	21	232988	1.8797	0.030075	Not significant
ENSG00000185689	C6orf201	6	4059440	4151185	319	21	235914	1.8793	0.030103	Not significant
ENSG00000181789	COPG1	3	128948449	129016614	199	14	194623	1.8791	0.030116	Not significant
ENSG00000204619	PPP1R11	6	30014486	30058110	347	21	242568	1.8783	0.03017	Not significant
ENSG00000001036	FUCA2	6	143795948	143852827	143	21	249739	1.8778	0.030207	Not significant
ENSG00000261272	MUC22	6	30958251	31023179	861	41	227739	1.8772	0.030246	Not significant
ENSG00000115207	GTF3C2	2	27528716	27599868	90	15	193985	1.8757	0.030347	Not significant
ENSG00000146039	SLC17A4	6	25734927	25801419	279	17	240582	1.8756	0.030355	Not significant
ENSG00000181274	FRAT2	10	99072255	99114458	141	14	236737	1.8754	0.03037	Not significant
ENSG00000197241	SLC2A7	1	9043359	9106404	241	43	247090	1.8744	0.030437	Not significant
ENSG00000187741	FANCA	16	89783957	89903065	840	25	225290	1.8741	0.030459	Not significant
ENSG00000114480	GBE1	3	81518850	81831312	684	32	224678	1.8734	0.030505	Not significant
ENSG00000115008	IL1A	2	113511492	113562167	146	13	237873	1.8721	0.030597	Not significant
ENSG00000175697	GPR156	3	119863492	120023941	560	28	238398	1.872	0.030604	Not significant
ENSG00000145241	CENPC	4	68317521	68431324	408	22	243167	1.8712	0.030656	Not significant
ENSG00000258529	ALG9	11	111637010	111770149	191	20	220158	1.87	0.030745	Not significant
ENSG00000188199	NUTM2B	10	81442983	81494437	209	16	146715	1.869	0.030809	Not significant
ENSG00000198211	TUBB3	16	89965573	90022500	312	27	206329	1.8687	0.030834	Not significant
ENSG00000122218	COPA	1	160239063	160333190	189	26	228916	1.8685	0.030844	Not significant
ENSG00000172262	ZNF131	5	43045278	43212123	617	28	214393	1.8676	0.030909	Not significant
ENSG00000162437	RAVER2	1	65190778	65318915	321	26	225548	1.8674	0.030922	Not significant
ENSG00000103274	NUBP1	16	10817643	10883208	233	27	234431	1.8656	0.031046	Not significant
ENSG00000176124	DLEU1	13	50636307	51317372	2027	107	233970	1.8654	0.031065	Not significant
ENSG00000105220	GPI	19	34830385	34913061	223	28	212441	1.8652	0.031076	Not significant
ENSG00000139636	LMBR1L	12	49470919	49524683	87	11	220771	1.8651	0.031081	Not significant
ENSG00000153575	TUBGCP5	15	22813395	22893892	302	21	195568	1.865	0.031092	Not significant
ENSG00000113212	PCDHB7	5	140532243	140575957	199	21	214794	1.8649	0.031098	Not significant
ENSG00000155974	GRIP1	12	66721211	67217966	1877	108	239023	1.8645	0.031127	Not significant
ENSG00000130725	UBE2M	19	59047079	59090327	110	19	215625	1.8643	0.031143	Not significant
ENSG00000204560	DHX16	6	30600896	30660814	173	23	176489	1.8639	0.031168	Not significant
ENSG00000068400	GRIPAP1	X	48810134	48878675	30	12	148944	1.8638	0.031173	Not significant
ENSG00000273047	RP4-583P15.14	20	62349623	62391751	167	17	220458	1.8626	0.031257	Not significant
ENSG00000138757	G3BP2	4	76547966	76669709	369	19	241524	1.8621	0.031297	Not significant
ENSG00000171509	RXFP1	4	159216463	159594524	1252	23	230037	1.861	0.031374	Not significant
ENSG00000008853	RHOBTB2	8	22824930	22897712	204	33	240681	1.8609	0.031382	Not significant
ENSG00000128242	GAL3ST1	22	30930622	30990574	208	38	215887	1.8606	0.031401	Not significant
ENSG00000100030	MAPK1	22	22088789	22241970	453	26	221991	1.8603	0.031418	Not significant
ENSG00000221953	C1orf229	1	247253462	247295719	199	24	219131	1.8598	0.031458	Not significant
ENSG00000148634	HERC4	10	69661665	69855105	459	27	217594	1.8594	0.031483	Not significant
ENSG00000131899	LLGL1	17	18108901	18168189	157	18	231436	1.8589	0.031517	Not significant
ENSG00000011638	TMEM159	16	21149698	21211937	207	19	234604	1.8589	0.031518	Not significant
ENSG00000214967	NPIPA7	16	16452912	16507811	22	14	114302	1.8587	0.031537	Not significant
ENSG00000250506	CDK3	17	73976987	74022080	144	23	228409	1.8584	0.031555	Not significant
ENSG00000152705	CATSPER3	5	134283596	134367392	170	22	232281	1.8583	0.031565	Not significant
ENSG00000204267	TAP2	6	32769610	32826557	582	43	237490	1.8582	0.031568	Not significant
ENSG00000131504	DIAPH1	5	140874583	141018622	305	29	229802	1.8578	0.031602	Not significant
ENSG00000212710	CTAGE1	18	19973564	20017878	98	27	225185	1.8576	0.031611	Not significant
ENSG00000084453	SLCO1A2	12	21397534	21592528	887	53	226317	1.8562	0.031712	Not significant
ENSG00000197479	PCDHB11	5	140559183	140602618	177	22	213899	1.856	0.031727	Not significant
ENSG00000129221	AIPL1	17	6277013	6358519	480	70	240174	1.8557	0.031751	Not significant
ENSG00000134222	PSRC1	1	109802178	109845808	145	30	226224	1.8556	0.031757	Not significant
ENSG00000143374	TARS2	1	150439887	150500078	195	16	219370	1.8552	0.031782	Not significant
ENSG00000103769	RAB11A	15	65998392	66204329	498	29	231353	1.8552	0.031782	Not significant
ENSG00000159450	TCHH	1	152058793	152106556	36	12	216736	1.8551	0.03179	Not significant
ENSG00000134109	EDEM1	3	5209331	5281642	263	36	223662	1.8541	0.03186	Not significant
ENSG00000083535	PIBF1	13	73336197	73610591	953	31	207593	1.8532	0.031927	Not significant
ENSG00000186297	GABRA5	15	27091510	27214354	428	59	216679	1.8528	0.031956	Not significant
ENSG00000101421	CHMP4B	20	32379110	32462172	145	20	226036	1.8521	0.032008	Not significant
ENSG00000203896	LIME1	20	62346815	62390456	177	17	218138	1.8509	0.032093	Not significant
ENSG00000184560	C17orf74	17	7308934	7350887	101	24	227468	1.8504	0.03213	Not significant
ENSG00000137166	FOXP4	6	41494164	41590122	347	35	227150	1.8502	0.032139	Not significant
ENSG00000124920	MYRF	11	61500114	61575990	150	24	248166	1.8495	0.032192	Not significant
ENSG00000161956	SENP3	17	7445192	7495287	155	23	233720	1.8491	0.03222	Not significant
ENSG00000159176	CSRP1	1	201432658	201498584	351	29	229601	1.8486	0.032257	Not significant
ENSG00000083838	ZNF446	19	58965384	59012597	104	15	229620	1.8484	0.032276	Not significant
ENSG00000188452	CERKL	2	182381403	182565392	559	31	242603	1.8476	0.032327	Not significant
ENSG00000196396	PTPN1	20	49106891	49221299	339	26	208050	1.8475	0.032339	Not significant
ENSG00000188095	MESP2	15	90283822	90341982	299	14	237326	1.8474	0.032344	Not significant
ENSG00000127603	MACF1	1	39526988	39972849	1095	42	209513	1.8468	0.03239	Not significant
ENSG00000184502	GAST	17	39848578	39892221	180	16	219865	1.8466	0.032405	Not significant
ENSG00000169860	P2RY1	3	152532736	152575841	111	11	239578	1.8465	0.032407	Not significant
ENSG00000174460	ZCCHC12	X	117937753	117980931	62	8	148944	1.846	0.032447	Not significant
ENSG00000119878	CRIPT	2	46823555	46872881	162	19	216330	1.8454	0.03249	Not significant
ENSG00000180053	NKX2-6	8	23539964	23584111	223	32	243237	1.8436	0.032619	Not significant
ENSG00000237330	RNF223	1	986346	1029687	147	23	209792	1.8433	0.032642	Not significant
ENSG00000148655	C10orf11	10	77340998	78339925	2577	152	230749	1.8432	0.03265	Not significant
ENSG00000149050	ZNF214	11	7000549	7061599	256	17	235456	1.8432	0.032652	Not significant
ENSG00000107159	CA9	9	35653853	35701156	151	22	244176	1.843	0.032663	Not significant
ENSG00000204428	LY6G5C	6	31624461	31671817	139	24	207925	1.8427	0.032689	Not significant
ENSG00000148450	MSRB2	10	23364435	23430942	158	25	226915	1.8425	0.032699	Not significant
ENSG00000126856	PRDM7	16	90102974	90178480	324	26	194426	1.8422	0.032725	Not significant
ENSG00000187678	SPRY4	5	141669992	141726020	195	21	235733	1.8418	0.032755	Not significant
ENSG00000262302	RP1-4G17.5	17	7130148	7185408	112	13	213215	1.8417	0.032762	Not significant
ENSG00000185990	F8A3	X	154666576	154708276	20	3	148944	1.8411	0.032802	Not significant
ENSG00000115226	FNDC4	2	27694750	27738112	70	9	217572	1.841	0.032807	Not significant
ENSG00000113905	HRG	3	186358005	186416029	209	22	242048	1.8407	0.03283	Not significant
ENSG00000152760	TCTEX1D1	1	67198142	67264470	237	31	220108	1.8399	0.032893	Not significant
ENSG00000136634	IL10	1	206920947	206965839	141	32	207546	1.8395	0.032918	Not significant
ENSG00000122644	ARL4A	7	12706481	12750559	232	34	237267	1.8395	0.032921	Not significant
ENSG00000177243	DEFB103B	8	7266410	7307870	31	14	122468	1.8388	0.03297	Not significant
ENSG00000118495	PLAGL1	6	144241437	144405735	544	50	219897	1.8388	0.032975	Not significant
ENSG00000163209	SPRR3	1	152954223	152996332	249	5	242256	1.8387	0.032978	Not significant
ENSG00000163539	CLASP2	3	33517737	33779848	484	29	226652	1.8385	0.032992	Not significant
ENSG00000134490	TMEM241	18	20757108	21037925	741	58	225457	1.8385	0.032992	Not significant
ENSG00000100490	CDKL1	14	50776310	50903179	363	32	236634	1.8383	0.033006	Not significant
ENSG00000174721	FGFBP3	10	93646346	93689240	135	23	216171	1.8376	0.033059	Not significant
ENSG00000164180	TMEM161B	5	87465450	87585293	237	27	213206	1.8376	0.03306	Not significant
ENSG00000272410	RP11-438J1.1	3	10271056	10347480	260	21	232856	1.8373	0.033079	Not significant
ENSG00000167094	TTC16	9	130458345	130513879	113	16	221633	1.8374	0.033079	Not significant
ENSG00000120907	ADRA1A	8	26585667	26744790	790	68	237264	1.837	0.033105	Not significant
ENSG00000100281	HMGXB4	22	35633445	35711800	248	11	233085	1.8368	0.033118	Not significant
ENSG00000163719	MTMR14	3	9671117	9764077	187	30	220087	1.8365	0.033139	Not significant
ENSG00000099364	FBXL19	16	30914376	30980104	88	9	212274	1.8358	0.033192	Not significant
ENSG00000164129	NPY5R	4	164245091	164293086	221	25	230023	1.8356	0.033206	Not significant
ENSG00000148344	PTGES	9	132480610	132535326	261	31	214356	1.8354	0.03322	Not significant
ENSG00000213988	ZNF90	19	20168803	20257885	411	27	219037	1.8353	0.03323	Not significant
ENSG00000128342	LIF	22	30616436	30662840	104	24	236363	1.8349	0.033264	Not significant
ENSG00000114126	TFDP2	3	141643277	141888386	987	23	238380	1.8346	0.033285	Not significant
ENSG00000144724	PTPRG	3	61527243	62303288	2858	180	232607	1.8332	0.033388	Not significant
ENSG00000105707	HPN	19	35511410	35577475	227	34	238218	1.8319	0.033484	Not significant
ENSG00000106052	TAX1BP1	7	27758950	27904183	428	32	228366	1.8311	0.033545	Not significant
ENSG00000173114	LRRN3	7	110711062	110785510	172	17	224183	1.8309	0.033555	Not significant
ENSG00000240764	PCDHGC5	5	140848808	140912546	165	28	220156	1.8305	0.033584	Not significant
ENSG00000151176	PLBD2	12	113776371	113847203	168	21	227586	1.8298	0.033641	Not significant
ENSG00000204256	BRD2	6	32916437	32969282	374	35	209225	1.8297	0.033644	Not significant
ENSG00000111540	RAB5B	12	56347697	56408490	107	18	212702	1.8292	0.033684	Not significant
ENSG00000119661	DNAL1	14	74091578	74190435	343	22	208950	1.8289	0.033704	Not significant
ENSG00000112379	KIAA1244	6	138463058	138685800	733	41	217516	1.827	0.033851	Not significant
ENSG00000185303	SFTPA2	10	81295608	81340153	270	22	227928	1.827	0.033853	Not significant
ENSG00000221819	C16orf3	16	90075316	90116309	245	29	226893	1.8267	0.03387	Not significant
ENSG00000105219	CNTD2	19	40708115	40752597	88	19	231591	1.8266	0.033876	Not significant
ENSG00000169877	AHSP	16	31519185	31560124	173	15	249956	1.8262	0.033907	Not significant
ENSG00000184394	OR4N5	14	20591895	20632821	122	16	195912	1.8262	0.033912	Not significant
ENSG00000158748	HTR6	1	19971780	20026055	235	25	227277	1.8248	0.034018	Not significant
ENSG00000108679	LGALS3BP	17	76947320	76996191	182	35	234593	1.8237	0.034099	Not significant
ENSG00000205809	KLRC2	12	10559453	10614899	210	20	183107	1.8226	0.034181	Not significant
ENSG00000134690	CDCA8	1	38138090	38195391	213	20	241680	1.8225	0.034191	Not significant
ENSG00000254598	CSNK2A3	11	11353489	11394904	202	46	241491	1.8222	0.034213	Not significant
ENSG00000137135	ARHGEF39	9	35638872	35695863	208	31	240147	1.822	0.034226	Not significant
ENSG00000130822	PNCK	X	152915185	152974465	73	13	148944	1.8215	0.034263	Not significant
ENSG00000172339	ALG14	1	95419963	95558501	524	29	224668	1.8213	0.034284	Not significant
ENSG00000204475	NCR3	6	31536672	31580762	201	48	206657	1.8205	0.034342	Not significant
ENSG00000257726	RP11-116D17.1	12	115780817	115822550	110	21	237288	1.8205	0.034342	Not significant
ENSG00000213901	SLC23A3	2	219920051	220055549	331	15	234472	1.8191	0.034445	Not significant
ENSG00000198276	UCKL1	20	62551186	62607769	203	38	207715	1.819	0.034453	Not significant
ENSG00000185480	PARPBP	12	102493956	102611298	278	18	236095	1.8185	0.034495	Not significant
ENSG00000172058	SERF1A	5	70176492	70234357	4	2	77663	1.8182	0.034519	Not significant
ENSG00000171357	LURAP1	1	46649006	46706933	97	18	207258	1.8181	0.034524	Not significant
ENSG00000134825	TMEM258	11	61515973	61580274	107	18	241754	1.8179	0.034541	Not significant
ENSG00000166949	SMAD3	15	67336101	67507533	560	69	241534	1.8174	0.034578	Not significant
ENSG00000166823	MESP1	15	90271892	90314541	181	13	232696	1.8171	0.0346	Not significant
ENSG00000132470	ITGB4	17	73697408	73773899	184	39	223558	1.8169	0.034619	Not significant
ENSG00000185978	H2AFB3	X	154669080	154709596	17	3	148944	1.8167	0.034631	Not significant
ENSG00000156959	LHFPL4	3	9523481	9615486	341	24	220320	1.8154	0.034732	Not significant
ENSG00000175224	ATG13	11	46618826	46716368	130	21	199376	1.8148	0.034781	Not significant
ENSG00000206044	AC005841.1	12	2938397	2986213	131	18	224496	1.8145	0.034803	Not significant
ENSG00000001631	KRIT1	7	91808283	91895480	118	17	218884	1.8139	0.034845	Not significant
ENSG00000198732	SMOC1	14	70300848	70519083	891	80	233027	1.8131	0.034906	Not significant
ENSG00000169714	CNBP	3	128868327	128922765	100	20	187135	1.813	0.034913	Not significant
ENSG00000137204	SLC22A7	6	43243432	43293276	132	22	208405	1.8128	0.034929	Not significant
ENSG00000123411	IKZF4	12	56381443	56452219	124	16	193662	1.8113	0.035043	Not significant
ENSG00000267819	AC092850.1	12	131760067	131802763	207	31	186283	1.8099	0.035155	Not significant
ENSG00000219626	FAM228B	2	24279396	24412509	521	23	243678	1.8094	0.035194	Not significant
ENSG00000145604	SKP2	5	36132091	36204421	211	31	233372	1.8094	0.035194	Not significant
ENSG00000148346	LCN2	9	130891350	130935734	109	23	195348	1.8089	0.035235	Not significant
ENSG00000172954	LCLAT1	2	30650092	30887091	958	27	244325	1.8085	0.035265	Not significant
ENSG00000138430	OLA1	2	174917175	175133426	742	28	229644	1.8074	0.035351	Not significant
ENSG00000180720	CHRM4	11	46386640	46428107	56	15	194225	1.8069	0.035389	Not significant
ENSG00000169696	ASPSCR1	17	79914683	79995282	230	30	221895	1.8068	0.035393	Not significant
ENSG00000171872	KLF17	1	44564522	44620812	262	23	223032	1.8068	0.035399	Not significant
ENSG00000149571	KIRREL3	11	126273254	126893355	2432	173	234531	1.8067	0.035403	Not significant
ENSG00000179083	FAM133A	X	92909012	92987273	95	16	148944	1.8065	0.035423	Not significant
ENSG00000204576	PRR3	6	30504663	30551500	77	11	209831	1.8064	0.035427	Not significant
ENSG00000006015	C19orf60	19	18679495	18723146	152	19	221061	1.8057	0.035479	Not significant
ENSG00000167468	GPX4	19	1083936	1126787	237	37	239079	1.8054	0.035506	Not significant
ENSG00000138621	PPCDC	15	75295896	75429803	429	22	231658	1.8053	0.035514	Not significant
ENSG00000258839	MC1R	16	89958527	90007385	261	23	199255	1.8051	0.035528	Not significant
ENSG00000122145	TBX22	X	79250255	79307268	137	10	148944	1.8051	0.035531	Not significant
ENSG00000103507	BCKDK	16	31097428	31144110	80	9	216539	1.8046	0.035567	Not significant
ENSG00000197162	ZNF785	16	30565061	30617092	48	17	175253	1.8043	0.035588	Not significant
ENSG00000186104	CYP2R1	11	14879553	14933798	74	15	223398	1.8039	0.035625	Not significant
ENSG00000141316	SPACA3	17	31277394	31344895	325	40	220175	1.8036	0.035647	Not significant
ENSG00000182224	CYB5D1	17	7741064	7785600	119	19	216591	1.803	0.035693	Not significant
ENSG00000167513	CDT1	16	88849621	88895666	289	29	226789	1.8021	0.035764	Not significant
ENSG00000164929	BAALC	8	104132938	104262533	514	40	239855	1.8015	0.035809	Not significant
ENSG00000163884	KLF15	3	126041478	126096285	155	18	239623	1.8014	0.035816	Not significant
ENSG00000185940	KRTAP5-5	11	1631033	1672160	390	29	226383	1.8006	0.035886	Not significant
ENSG00000269223	AL158091.1	20	62454779	62495273	156	19	226526	1.8003	0.035908	Not significant
ENSG00000184634	MED12	X	70318406	70382303	64	7	148944	1.8001	0.035921	Not significant
ENSG00000104979	C19orf53	19	13864982	13909276	164	18	216456	1.7995	0.035973	Not significant
ENSG00000165795	NDRG2	14	21464922	21559031	309	64	248705	1.7994	0.035981	Not significant
ENSG00000179593	ALOX15B	17	7922335	7972452	250	40	231413	1.7988	0.036025	Not significant
ENSG00000103152	MPG	16	107006	155852	159	22	223610	1.7985	0.036046	Not significant
ENSG00000204542	C6orf15	6	31059000	31100336	592	24	239734	1.7985	0.036052	Not significant
ENSG00000120162	MOB3B	9	27305207	27549779	929	82	225662	1.7984	0.036054	Not significant
ENSG00000173153	ESRRA	11	64053044	64104215	72	19	217352	1.7983	0.036062	Not significant
ENSG00000168995	SIGLEC7	19	51625556	51676783	99	21	232593	1.7977	0.036115	Not significant
ENSG00000205927	OLIG2	21	34378153	34421504	151	24	255779	1.7977	0.036115	Not significant
ENSG00000167257	RNF214	11	117083341	117177161	293	33	233967	1.7967	0.036192	Not significant
ENSG00000150779	TIMM8B	11	111935524	111977522	67	11	178623	1.7961	0.036236	Not significant
ENSG00000128694	OSGEPL1	2	190591386	190647953	123	16	234883	1.7948	0.036345	Not significant
ENSG00000187527	ATP13A5	3	192972579	193116632	541	35	245625	1.7946	0.036362	Not significant
ENSG00000189298	ZKSCAN3	6	28297691	28356947	236	23	245328	1.7944	0.036376	Not significant
ENSG00000100401	RANGAP1	22	41621615	41702255	193	18	224978	1.7942	0.03639	Not significant
ENSG00000148082	SHC3	9	91608060	91813682	655	45	210538	1.7939	0.036412	Not significant
ENSG00000100403	ZC3H7B	22	41677526	41776151	183	18	207769	1.7938	0.036422	Not significant
ENSG00000092841	MYL6	12	56531945	56577280	68	23	183414	1.7938	0.036423	Not significant
ENSG00000086544	ITPKC	19	41203008	41266765	204	25	222370	1.7935	0.036446	Not significant
ENSG00000178385	PLEKHM3	2	208673027	208910284	536	35	226147	1.7927	0.036507	Not significant
ENSG00000134014	ELP3	8	27927190	28068673	407	30	242490	1.7925	0.036523	Not significant
ENSG00000180066	C10orf91	10	134237831	134282912	140	21	207084	1.7923	0.036544	Not significant
ENSG00000075188	NUP37	12	102447967	102533902	219	25	231369	1.7909	0.036656	Not significant
ENSG00000154719	MRPL39	21	26937968	26999829	249	14	232953	1.7906	0.036681	Not significant
ENSG00000198315	ZKSCAN8	6	28089688	28147250	198	13	241042	1.7904	0.036692	Not significant
ENSG00000125814	NAPB	20	23335159	23422125	341	19	250451	1.7904	0.036696	Not significant
ENSG00000147118	ZNF182	X	47814250	47883377	87	10	148944	1.7903	0.036701	Not significant
ENSG00000138468	SENP7	3	101023049	101252085	731	17	238539	1.7887	0.036834	Not significant
ENSG00000123983	ACSL3	2	223705652	223829357	394	27	233691	1.7887	0.036835	Not significant
ENSG00000250173	RP11-661C8.3	5	959480	1001415	147	25	211936	1.788	0.036888	Not significant
ENSG00000170807	LMOD2	7	123275861	123324344	100	14	228461	1.788	0.036888	Not significant
ENSG00000132429	POPDC3	6	105586155	105647870	199	21	228893	1.7879	0.036894	Not significant
ENSG00000117091	CD48	1	160628536	160701641	350	48	223258	1.7871	0.036958	Not significant
ENSG00000099381	SETD1A	16	30948615	31016437	91	11	204903	1.7862	0.037035	Not significant
ENSG00000047617	ANO2	12	5621035	6075398	1812	118	238576	1.7859	0.03706	Not significant
ENSG00000186895	FGF3	11	69604992	69653792	248	24	237509	1.7858	0.037066	Not significant
ENSG00000166510	CCDC68	18	52548740	52646739	274	20	239292	1.7853	0.037105	Not significant
ENSG00000103522	IL21R	16	27393483	27482115	321	45	227569	1.7845	0.037175	Not significant
ENSG00000006016	CRLF1	19	18663030	18738551	272	24	210905	1.7844	0.037182	Not significant
ENSG00000129514	FOXA1	14	38039189	38089245	136	24	229361	1.784	0.03721	Not significant
ENSG00000107140	TESK1	9	35585367	35630038	106	14	208653	1.784	0.037213	Not significant
ENSG00000242419	PCDHGC4	5	140844741	140912546	177	29	222545	1.7835	0.037253	Not significant
ENSG00000158545	ZC3H18	16	88616789	88718374	519	44	225209	1.7831	0.037282	Not significant
ENSG00000100678	SLC8A3	14	70490934	70675787	808	54	235827	1.7819	0.03738	Not significant
ENSG00000185761	ADAMTSL5	19	1485017	1533603	231	35	218374	1.7809	0.037465	Not significant
ENSG00000064313	TAF2	8	120723015	120865103	467	23	225336	1.7806	0.037492	Not significant
ENSG00000185274	WBSCR17	7	70577155	71198585	2590	146	231698	1.7797	0.037562	Not significant
ENSG00000198327	HIST1H4F	6	26220561	26260976	141	13	232801	1.7795	0.037579	Not significant
ENSG00000183624	HMCES	3	128977671	129045029	195	14	207323	1.779	0.037619	Not significant
ENSG00000197128	ZNF772	19	57958031	58008938	228	13	239454	1.7783	0.03768	Not significant
ENSG00000147475	ERLIN2	8	37574117	37636619	41	21	214939	1.778	0.037698	Not significant
ENSG00000169087	HSPBAP1	3	122438846	122532671	392	24	219828	1.7778	0.037716	Not significant
ENSG00000244005	NFS1	20	34235977	34307281	206	17	229008	1.7765	0.037823	Not significant
ENSG00000240344	PPIL3	2	201715630	201774026	117	19	195840	1.7762	0.037852	Not significant
ENSG00000171368	TPPP	5	640883	713510	492	42	168074	1.7761	0.037858	Not significant
ENSG00000171462	DLK2	6	43398090	43444370	106	23	212805	1.7761	0.037862	Not significant
ENSG00000204351	SKIV2L	6	31906857	31957532	142	27	218789	1.7754	0.037916	Not significant
ENSG00000124935	SCGB1D2	11	61989682	62032280	121	19	231108	1.7753	0.037921	Not significant
ENSG00000109743	BST1	4	15684573	15759936	322	25	240395	1.7753	0.037925	Not significant
ENSG00000004961	HCCS	X	11109421	11161198	18	6	148944	1.775	0.037949	Not significant
ENSG00000129538	RNASE1	14	21249387	21291437	198	39	231136	1.7749	0.037955	Not significant
ENSG00000110492	MDK	11	46382306	46425375	59	17	196198	1.7748	0.037963	Not significant
ENSG00000204422	XXbac-BPG32J3.20	6	31634739	31701849	164	28	205623	1.7745	0.037987	Not significant
ENSG00000129255	MPDU1	17	7466847	7516107	114	19	237090	1.7745	0.03799	Not significant
ENSG00000137101	CD72	9	35589530	35666807	253	26	228071	1.7741	0.038026	Not significant
ENSG00000125207	PIWIL1	12	130802432	130877182	339	39	233911	1.7739	0.038036	Not significant
ENSG00000268365	AL646016.1	1	240609183	240663504	274	34	244727	1.7737	0.038054	Not significant
ENSG00000253896	AC144568.2	8	2601	49775	23	11	77663	1.7733	0.038085	Not significant
ENSG00000057019	DCBLD2	3	98494785	98640533	446	22	235444	1.7732	0.038095	Not significant
ENSG00000122033	MTIF3	13	27989776	28044739	245	21	234802	1.7731	0.038109	Not significant
ENSG00000171116	HSFX1	X	148835726	148878525	20	7	148944	1.7729	0.038124	Not significant
ENSG00000117425	PTCH2	1	45265516	45328735	192	18	225212	1.7725	0.038155	Not significant
ENSG00000165807	PPP1R36	14	64996620	65076098	234	25	232417	1.7721	0.03819	Not significant
ENSG00000175110	MRPS22	3	138704648	139096065	1090	57	230488	1.7717	0.038221	Not significant
ENSG00000134326	CMPK2	2	6960701	7026766	95	29	214709	1.7714	0.038247	Not significant
ENSG00000111452	GPR133	12	131418452	131646014	1198	84	220912	1.7704	0.038326	Not significant
ENSG00000107623	GDF10	10	48405815	48458976	157	32	224393	1.7701	0.038354	Not significant
ENSG00000168263	KCNV2	9	2697502	2750037	197	28	237395	1.7692	0.038433	Not significant
ENSG00000128250	RFPL1	22	29814572	29858444	177	21	227115	1.769	0.038449	Not significant
ENSG00000169129	AFAP1L2	10	116034583	116184515	485	69	237565	1.7689	0.038456	Not significant
ENSG00000174899	C3orf55	3	157241035	157415538	591	38	245092	1.7687	0.03847	Not significant
ENSG00000182674	KCNB2	8	73429626	73870584	1486	74	239433	1.7687	0.038473	Not significant
ENSG00000236882	C5orf27	5	95167936	95215837	189	31	241382	1.7681	0.038525	Not significant
ENSG00000113504	SLC12A7	5	1030499	1132150	533	49	206533	1.7673	0.038589	Not significant
ENSG00000214736	TOMM6	6	41735400	41777636	102	17	232034	1.7669	0.038624	Not significant
ENSG00000100029	PES1	22	30952612	31023070	366	45	211342	1.7664	0.038663	Not significant
ENSG00000204257	HLA-DMA	6	32896390	32956871	388	30	210484	1.7651	0.038772	Not significant
ENSG00000181481	RNF135	17	29275803	29346929	64	26	178038	1.765	0.038785	Not significant
ENSG00000204424	LY6G6F	6	31654640	31705581	120	24	205078	1.7647	0.03881	Not significant
ENSG00000250641	MEGT1	6	31654681	31705695	120	24	205078	1.7647	0.03881	Not significant
ENSG00000136872	ALDOB	9	104162860	104218105	216	22	228043	1.7646	0.038813	Not significant
ENSG00000130770	ATPIF1	1	28542620	28593417	183	13	226642	1.7646	0.03882	Not significant
ENSG00000269422	AC092384.1	16	88874366	88914545	309	19	236874	1.7644	0.03883	Not significant
ENSG00000166822	TMEM170A	16	75456952	75519395	303	17	223620	1.7637	0.038895	Not significant
ENSG00000154768	C17orf50	17	34067916	34112098	127	14	252772	1.7635	0.038906	Not significant
ENSG00000185973	TMLHE	X	154699776	154919605	195	9	148944	1.7632	0.03893	Not significant
ENSG00000068793	CYFIP1	15	22872005	23026016	731	81	225042	1.7629	0.03896	Not significant
ENSG00000181004	BBS12	4	123633857	123686098	156	11	212172	1.7619	0.039045	Not significant
ENSG00000142303	ADAMTS10	19	8625126	8695620	201	43	205580	1.7611	0.039109	Not significant
ENSG00000102109	PCSK1N	X	48669504	48714035	25	7	148944	1.761	0.039122	Not significant
ENSG00000136854	STXBP1	9	130354544	130477460	183	28	206801	1.761	0.039123	Not significant
ENSG00000101251	SEL1L2	20	13809893	13997089	626	44	219170	1.7609	0.039131	Not significant
ENSG00000197991	PCDH20	13	61963818	62022220	273	22	241312	1.7609	0.039132	Not significant
ENSG00000124593	PRICKLE4	6	41728087	41777879	128	21	228984	1.7608	0.039135	Not significant
ENSG00000198626	RYR2	1	237185505	238017288	3585	244	227589	1.7592	0.039273	Not significant
ENSG00000117266	CDK18	1	205453723	205521921	347	47	231208	1.7591	0.039279	Not significant
ENSG00000163288	GABRB1	4	46975740	47448461	1410	83	231880	1.7587	0.039318	Not significant
ENSG00000146457	WTAP	6	160126617	160197351	260	23	210029	1.7585	0.039332	Not significant
ENSG00000168298	HIST1H1E	6	26136559	26177343	76	22	220772	1.7582	0.03936	Not significant
ENSG00000116922	C1orf109	1	38127242	38177914	174	24	234909	1.7581	0.039366	Not significant
ENSG00000159346	ADIPOR1	1	202889951	202947700	185	25	233699	1.7573	0.039431	Not significant
ENSG00000167969	ECI1	16	2269396	2322301	125	23	228219	1.7572	0.039439	Not significant
ENSG00000079215	SLC1A3	5	36586457	36708436	393	63	241832	1.7554	0.039595	Not significant
ENSG00000118473	SGIP1	1	66979066	67233982	1015	27	239914	1.7554	0.039598	Not significant
ENSG00000173612	GPRC6A	6	117093248	117170200	213	23	235219	1.7552	0.039616	Not significant
ENSG00000175895	PLEKHF2	8	96126032	96188912	197	26	208231	1.7548	0.039643	Not significant
ENSG00000128159	TUBGCP6	22	50636118	50703421	294	28	233734	1.7544	0.039679	Not significant
ENSG00000136938	ANP32B	9	100725643	100798225	150	23	204324	1.7543	0.03969	Not significant
ENSG00000124939	SCGB2A1	11	61956140	62001408	152	19	229753	1.7542	0.039702	Not significant
ENSG00000178498	DTX3	12	57978405	58023587	92	20	213694	1.7541	0.039708	Not significant
ENSG00000088367	EPB41L1	20	34659426	34840721	249	29	215128	1.7536	0.039745	Not significant
ENSG00000170291	ELP5	17	7134735	7183259	95	12	208816	1.7535	0.039761	Not significant
ENSG00000135094	SDS	12	113810250	113884106	166	9	227766	1.7533	0.039776	Not significant
ENSG00000204344	STK19	6	31918868	31970598	115	27	212562	1.7528	0.039818	Not significant
ENSG00000186063	AIDA	1	222821355	222906552	170	22	228884	1.7527	0.039824	Not significant
ENSG00000121957	GPSM2	1	109397972	109497167	371	23	222303	1.7525	0.039846	Not significant
ENSG00000145526	CDH18	5	19453060	20595982	3806	125	225393	1.752	0.039887	Not significant
ENSG00000133124	IRS4	X	107955712	107999651	33	5	148944	1.752	0.039889	Not significant
ENSG00000110975	SYT10	12	33507173	33612754	377	24	245681	1.7517	0.039914	Not significant
ENSG00000173535	TNFRSF10C	8	22921868	22994950	234	35	244419	1.7505	0.040017	Not significant
ENSG00000148985	PGAP2	11	3798954	3867601	285	28	218810	1.7505	0.040019	Not significant
ENSG00000212997	AC023632.1	8	95538771	95580630	193	19	234136	1.7503	0.040033	Not significant
ENSG00000116205	TCEANC2	1	54499260	54598192	263	20	234547	1.7495	0.040104	Not significant
ENSG00000101162	TUBB1	20	57574309	57621709	129	21	235253	1.7493	0.04012	Not significant
ENSG00000255552	LY6G6E	6	31659548	31701842	100	21	207035	1.749	0.040143	Not significant
ENSG00000069011	PITX1	5	134343425	134390503	146	15	233279	1.7488	0.040167	Not significant
ENSG00000156869	FRRS1	1	100154259	100252187	386	17	238421	1.7481	0.040222	Not significant
ENSG00000132915	PDE6A	5	149217519	149344356	416	55	233762	1.748	0.040233	Not significant
ENSG00000154305	MIA3	1	222771428	222861354	230	21	249210	1.7479	0.040241	Not significant
ENSG00000260548	RP6-24A23.6	X	107945300	107995917	34	5	148944	1.7479	0.040241	Not significant
ENSG00000163285	GABRG1	4	46017786	46146098	469	24	224982	1.7476	0.040263	Not significant
ENSG00000103326	CAPN15	16	557717	624636	247	56	211365	1.7475	0.040276	Not significant
ENSG00000168924	LETM1	4	1793206	1877974	117	36	194216	1.7474	0.040281	Not significant
ENSG00000161958	FGF11	17	7321592	7368256	116	18	229334	1.7471	0.040306	Not significant
ENSG00000087338	GMCL1	2	70036774	70128528	201	15	235319	1.7469	0.040324	Not significant
ENSG00000126261	UBA2	19	34899257	34980853	219	23	216508	1.7468	0.040337	Not significant
ENSG00000268863	AC135048.1	16	30976808	31017533	68	10	200804	1.7466	0.040353	Not significant
ENSG00000064989	CALCRL	2	188187856	188333187	418	21	239480	1.7465	0.040358	Not significant
ENSG00000197935	ZNF311	6	28942562	28993093	187	25	215504	1.7463	0.040376	Not significant
ENSG00000213585	VDAC1	5	133287606	133360824	183	24	236708	1.746	0.040405	Not significant
ENSG00000177693	OR4F4	15	102442245	102483298	29	9	110045	1.7455	0.040449	Not significant
ENSG00000165794	SLC39A2	14	21447414	21490030	176	28	226185	1.7451	0.040483	Not significant
ENSG00000173156	RHOD	11	66804289	66859484	97	26	195429	1.7436	0.040619	Not significant
ENSG00000122034	GTF3A	13	27978681	28029958	239	23	229815	1.7434	0.040631	Not significant
ENSG00000164600	NEUROD6	7	31357075	31400508	84	20	232845	1.7434	0.040636	Not significant
ENSG00000113211	PCDHB6	5	140509683	140552868	156	21	223331	1.7432	0.040653	Not significant
ENSG00000103253	HAGHL	16	756936	805525	194	33	210215	1.7431	0.040656	Not significant
ENSG00000163032	VSNL1	2	17700393	17858285	561	20	242570	1.7425	0.040709	Not significant
ENSG00000173210	ABLIM3	5	148501046	148660105	448	33	228369	1.7421	0.040743	Not significant
ENSG00000150316	CWC15	11	94675787	94726776	182	25	226987	1.7421	0.040749	Not significant
ENSG00000117122	MFAP2	1	17280997	17327330	144	25	230274	1.7419	0.040765	Not significant
ENSG00000161955	TNFSF13	17	7441609	7484925	154	23	229221	1.7418	0.040769	Not significant
ENSG00000160404	TOR2A	9	130473803	130517604	117	16	221719	1.7417	0.040784	Not significant
ENSG00000267757	C19orf83	19	46124752	46166098	216	21	234520	1.7417	0.040784	Not significant
ENSG00000187682	ERAS	X	48667283	48708548	24	6	148944	1.7415	0.040794	Not significant
ENSG00000181284	TMEM102	17	7318762	7360998	107	18	232674	1.7414	0.040805	Not significant
ENSG00000133315	MACROD1	11	63746030	63953578	545	52	230336	1.7409	0.040853	Not significant
ENSG00000134438	RAX	18	56914267	56961318	257	17	245100	1.7406	0.040874	Not significant
ENSG00000178951	ZBTB7A	19	4024362	4086943	224	30	206436	1.7402	0.040908	Not significant
ENSG00000102738	MRPS31	13	41283432	41365309	219	15	207524	1.74	0.040927	Not significant
ENSG00000151665	PIGF	2	46788076	46864258	215	25	229325	1.7399	0.040935	Not significant
ENSG00000189007	ADAT2	6	143723969	143791810	207	15	224593	1.7396	0.040961	Not significant
ENSG00000101405	OXT	20	3032266	3073163	180	35	234577	1.7391	0.041012	Not significant
ENSG00000115825	PRKD3	2	37457645	37571951	514	22	224460	1.7387	0.041045	Not significant
ENSG00000122545	2007-09-01	7	35820542	35964917	343	19	216369	1.7385	0.041058	Not significant
ENSG00000126773	PCNXL4	14	60538629	60655851	318	9	240566	1.7369	0.041199	Not significant
ENSG00000001629	ANKIB1	7	91855548	92050698	272	21	214819	1.7363	0.04126	Not significant
ENSG00000136244	IL6	7	22745503	22791621	231	29	234063	1.736	0.041279	Not significant
ENSG00000175143	OR2T1	1	248549296	248590405	218	8	241775	1.7343	0.041432	Not significant
ENSG00000164488	DACT2	6	168673510	168740434	360	42	231676	1.7339	0.041464	Not significant
ENSG00000076108	BAZ2A	12	56969380	57050600	148	26	189858	1.7339	0.041467	Not significant
ENSG00000221983	UBA52	19	18662540	18708360	155	15	216351	1.7337	0.041486	Not significant
ENSG00000197728	RPS26	12	56415637	56458116	70	11	190557	1.7325	0.041592	Not significant
ENSG00000125850	OVOL2	20	17917623	18059832	627	42	230346	1.7324	0.041597	Not significant
ENSG00000256715	AL050302.1	21	14721931	14765386	206	20	173939	1.7319	0.041643	Not significant
ENSG00000228768	AC003101.1	17	29878161	29922678	179	43	238604	1.7318	0.041659	Not significant
ENSG00000104447	TRPS1	8	116400724	116841899	773	33	239282	1.7315	0.041684	Not significant
ENSG00000170927	PKHD1	6	51460098	51972423	2003	72	239389	1.7313	0.041703	Not significant
ENSG00000129194	SOX15	17	7471496	7513488	96	17	234678	1.7311	0.041713	Not significant
ENSG00000099377	HSD3B7	16	30976519	31020473	70	10	202425	1.7311	0.041714	Not significant
ENSG00000050767	COL23A1	5	177644619	178037556	1834	145	229886	1.73	0.041811	Not significant
ENSG00000042062	FAM65C	20	49182645	49328065	546	51	216976	1.73	0.041812	Not significant
ENSG00000205084	TMEM231	16	75552015	75610184	213	19	224938	1.7298	0.041829	Not significant
ENSG00000047644	WWC3	X	9963602	10132518	237	41	148944	1.7298	0.041837	Not significant
ENSG00000181450	ZNF678	1	227731244	227885144	498	24	232912	1.7293	0.041879	Not significant
ENSG00000106006	HOXA6	7	27165015	27210222	130	21	233099	1.7291	0.041899	Not significant
ENSG00000101166	SLMO2	20	57588200	57637964	98	17	228108	1.7286	0.041942	Not significant
ENSG00000130511	SSBP4	19	18509674	18565372	124	14	232907	1.7284	0.041958	Not significant
ENSG00000037757	MRI1	19	13855346	13905096	183	21	225534	1.7281	0.041985	Not significant
ENSG00000123342	MMP19	12	56209217	56256750	60	22	211190	1.7279	0.042005	Not significant
ENSG00000101955	SRPX	X	37988589	38100696	150	25	148944	1.7269	0.042093	Not significant
ENSG00000088320	REM1	20	30043096	30092708	94	17	196927	1.7266	0.042116	Not significant
ENSG00000167874	TMEM88	17	7738383	7779417	105	19	222823	1.7266	0.04212	Not significant
ENSG00000026103	FAS	10	90730414	90795542	307	28	238350	1.7254	0.042224	Not significant
ENSG00000176256	HMGB4	1	34306076	34350392	130	21	235365	1.7251	0.042255	Not significant
ENSG00000164088	PPM1M	3	52259841	52304613	80	12	213982	1.7249	0.042272	Not significant
ENSG00000124575	HIST1H1D	6	26214440	26255216	147	13	230593	1.7246	0.042302	Not significant
ENSG00000145040	UCN2	3	48579160	48621206	64	14	223348	1.7246	0.042304	Not significant
ENSG00000169484	OR4K14	14	20462419	20503352	214	23	252218	1.724	0.042352	Not significant
ENSG00000119888	EPCAM	2	47552297	47634740	286	39	220261	1.7239	0.04236	Not significant
ENSG00000125872	LRRN4	20	6001424	6054695	203	25	234157	1.7235	0.042398	Not significant
ENSG00000159348	CYB5R1	1	202910997	202956408	132	20	235864	1.7231	0.042431	Not significant
ENSG00000173917	HOXB2	17	46598256	46643441	119	17	211496	1.7231	0.042433	Not significant
ENSG00000181856	SLC2A4	17	7164986	7211576	134	24	207264	1.7225	0.042485	Not significant
ENSG00000134207	SYT6	1	114611913	114716541	443	71	241502	1.7225	0.042486	Not significant
ENSG00000175826	CTDNEP1	17	7126910	7175810	85	11	225320	1.722	0.042532	Not significant
ENSG00000152214	RIT2	18	40303192	40715657	1094	63	237875	1.7219	0.042541	Not significant
ENSG00000100612	DHRS7	14	60590838	60656574	180	9	239103	1.7217	0.04256	Not significant
ENSG00000171864	PRND	20	4682556	4729106	292	33	232142	1.7211	0.042612	Not significant
ENSG00000173805	HAP1	17	39853994	39910896	238	26	223174	1.7207	0.042654	Not significant
ENSG00000103479	RBL2	16	53447889	53545561	213	16	236678	1.7199	0.042722	Not significant
ENSG00000127084	FGD3	9	95689733	95818518	478	38	235563	1.7195	0.04276	Not significant
ENSG00000187699	C2orf88	2	190724335	191088210	995	75	225495	1.7187	0.042831	Not significant
ENSG00000143742	SRP9	1	225945531	225998168	256	26	228752	1.7181	0.042888	Not significant
ENSG00000100410	PHF5A	22	41835721	41884729	84	9	213726	1.7175	0.042944	Not significant
ENSG00000184674	GSTT1	22	24356133	24404680	85	10	111281	1.7166	0.043026	Not significant
ENSG00000167244	IGF2	11	2130342	2190833	212	31	219751	1.7164	0.043048	Not significant
ENSG00000127989	MTERF	7	91301323	91530034	509	21	235643	1.7154	0.043132	Not significant
ENSG00000043093	DCUN1D1	3	182635862	182723741	163	20	234069	1.7153	0.043143	Not significant
ENSG00000217555	CKLF	16	66566466	66620154	129	7	248023	1.7144	0.043231	Not significant
ENSG00000167772	ANGPTL4	19	8408173	8459257	200	29	203112	1.7143	0.043232	Not significant
ENSG00000172081	MOB3A	19	2051037	2116672	238	42	222075	1.7138	0.043279	Not significant
ENSG00000183864	TOB2	22	41809496	41863027	133	7	230614	1.7137	0.043287	Not significant
ENSG00000179331	RAB39A	11	107779229	107854208	276	30	217961	1.7132	0.043337	Not significant
ENSG00000142279	WTIP	19	34951874	35017258	250	44	218424	1.7131	0.043347	Not significant
ENSG00000146109	ABT1	6	26577180	26620278	154	18	238891	1.713	0.043355	Not significant
ENSG00000268402	AL031320.1	6	143739575	143784295	141	9	222665	1.7125	0.043406	Not significant
ENSG00000110696	C11orf58	11	16614679	16798428	351	23	224507	1.7124	0.04341	Not significant
ENSG00000228570	NUTM2E	10	81581114	81630632	153	21	160363	1.7121	0.043443	Not significant
ENSG00000127252	HRASLS	3	192938914	193015527	195	19	235648	1.7103	0.043607	Not significant
ENSG00000125991	ERGIC3	20	34109770	34165405	152	14	221439	1.7101	0.043628	Not significant
ENSG00000140320	BAHD1	15	40711920	40780441	163	24	224955	1.7099	0.043643	Not significant
ENSG00000066379	ZNRD1	6	30006676	30052686	341	22	243094	1.7097	0.043664	Not significant
ENSG00000110958	PTGES3	12	57037127	57102159	167	21	187458	1.7096	0.043669	Not significant
ENSG00000157680	DGKI	7	137045783	137551838	1116	78	229167	1.7095	0.043676	Not significant
ENSG00000204590	GNL1	6	30489154	30544951	123	13	208047	1.7094	0.043685	Not significant
ENSG00000106410	NOBOX	7	144074333	144127320	143	15	252424	1.7087	0.043751	Not significant
ENSG00000073605	GSDMB	17	38040848	38096107	153	13	225967	1.7087	0.043752	Not significant
ENSG00000218891	ZNF579	19	56068899	56112211	225	29	220291	1.7084	0.04378	Not significant
ENSG00000198860	TSEN15	1	184000811	184063346	123	19	236914	1.7077	0.04385	Not significant
ENSG00000146904	EPHA1	7	143067382	143125985	187	42	242050	1.7074	0.043873	Not significant
ENSG00000003509	NDUFAF7	2	37438774	37500546	239	28	222262	1.707	0.043916	Not significant
ENSG00000147669	POLR2K	8	101142812	101186230	100	9	234509	1.7062	0.043985	Not significant
ENSG00000120094	HOXB1	17	46585888	46628359	141	16	212008	1.7058	0.044023	Not significant
ENSG00000169925	BRD3	9	136875427	136953657	359	23	223399	1.7053	0.044072	Not significant
ENSG00000181323	SPEM1	17	7303679	7344951	105	26	227440	1.7051	0.044091	Not significant
ENSG00000147896	IFNK	9	27504312	27546496	198	18	216552	1.7036	0.044226	Not significant
ENSG00000101000	PROCR	20	33739876	33785165	132	12	231150	1.7033	0.044257	Not significant
ENSG00000273088	RP11-201K10.3	1	155121885	155179748	118	16	223690	1.7031	0.04427	Not significant
ENSG00000005889	ZFX	X	24147290	24254372	133	12	148944	1.7031	0.044279	Not significant
ENSG00000149091	DGKZ	11	46334455	46422104	151	27	208675	1.7018	0.044397	Not significant
ENSG00000153064	BANK1	4	102312443	103015969	2357	97	233227	1.7006	0.04451	Not significant
ENSG00000188493	C19orf54	19	41226761	41277458	166	22	223135	1.7001	0.044558	Not significant
ENSG00000204398	RP11-65D24.2	13	112220548	112344955	592	44	225601	1.6998	0.044587	Not significant
ENSG00000196132	MYT1	20	62763144	62893604	483	68	210370	1.6997	0.044595	Not significant
ENSG00000138640	FAM13A	4	89627106	90052549	1575	49	241562	1.6991	0.044652	Not significant
ENSG00000149289	ZC3H12C	11	109944087	110062566	425	27	241040	1.6989	0.044673	Not significant
ENSG00000155545	MIER3	5	56195429	56287502	349	25	247751	1.6978	0.044773	Not significant
ENSG00000167037	SGSM1	22	25182236	25343545	747	84	233934	1.6962	0.044923	Not significant
ENSG00000100987	VSX1	20	25031521	25082996	136	14	205885	1.6959	0.04495	Not significant
ENSG00000172381	OR6Q1	11	57778402	57819403	227	19	248210	1.6952	0.045019	Not significant
ENSG00000115718	PROC	2	128156003	128206822	156	18	232728	1.695	0.045042	Not significant
ENSG00000168118	RAB4A	1	229386822	229461641	192	17	239245	1.6949	0.045051	Not significant
ENSG00000171711	DEFB4A	8	7732151	7774233	19	10	91313	1.6945	0.045083	Not significant
ENSG00000184305	CCSER1	4	91028686	92543064	5424	169	233351	1.6941	0.045125	Not significant
ENSG00000215547	DEFB115	20	29825467	29867435	160	19	204512	1.694	0.045133	Not significant
ENSG00000248993	XXbac-BPG181M17.5	6	32885141	32940899	332	35	212996	1.6936	0.045173	Not significant
ENSG00000142549	IGLON5	19	51795102	51853608	189	24	228018	1.6931	0.04522	Not significant
ENSG00000204610	TRIM15	6	30110993	30160473	330	25	231413	1.6931	0.045222	Not significant
ENSG00000144130	NT5DC4	2	113459063	113520456	171	23	229639	1.6928	0.045246	Not significant
ENSG00000243480	AMY2A	1	104139999	104188402	22	10	119011	1.6925	0.045273	Not significant
ENSG00000180383	DEFB124	20	30033309	30084560	122	18	200202	1.6924	0.045286	Not significant
ENSG00000174928	C3orf33	3	155460401	155544140	269	24	212846	1.6916	0.045362	Not significant
ENSG00000104231	ZFAND1	8	82593569	82665138	268	19	241634	1.6914	0.045383	Not significant
ENSG00000180016	OR1E1	17	3280398	3321704	146	15	222458	1.6913	0.045386	Not significant
ENSG00000196104	SPOCK3	4	167634535	168175947	2168	72	223064	1.6909	0.045424	Not significant
ENSG00000186205	2001-03-01	1	220940101	221007735	234	35	240074	1.6905	0.045464	Not significant
ENSG00000104221	BRF2	8	37680786	37727422	74	19	221601	1.6905	0.045466	Not significant
ENSG00000064225	ST3GAL6	3	98431080	98560045	377	28	234183	1.6903	0.045482	Not significant
ENSG00000163166	IWS1	2	128173783	128304462	396	27	230110	1.6891	0.0456	Not significant
ENSG00000145283	SLC10A6	4	87724621	87790416	132	19	204470	1.689	0.045609	Not significant
ENSG00000072422	RHOBTB1	10	62609196	62781198	542	47	245538	1.6888	0.045625	Not significant
ENSG00000124557	BTN1A1	6	26481449	26530650	142	16	225525	1.6881	0.045694	Not significant
ENSG00000121653	MAPK8IP1	11	45887202	45948016	128	27	234635	1.6876	0.045747	Not significant
ENSG00000196966	HIST1H3E	6	26205383	26245844	180	12	236997	1.6867	0.045831	Not significant
ENSG00000142798	HSPG2	1	22128738	22283790	611	48	224075	1.6865	0.045846	Not significant
ENSG00000125651	GTF2F1	19	6359580	6413992	273	24	214628	1.6859	0.04591	Not significant
ENSG00000135226	UGT2B28	4	70126217	70180768	264	11	84703	1.6853	0.045969	Not significant
ENSG00000110876	SELPLG	12	108995686	109047735	154	34	224724	1.6848	0.046017	Not significant
ENSG00000186806	VSIG10L	19	51814790	51865378	196	24	213706	1.6831	0.046179	Not significant
ENSG00000261717	RP11-77K12.1	16	75426582	75518604	490	19	225943	1.6829	0.046199	Not significant
ENSG00000134545	KLRC1	12	10574863	10627284	219	20	187625	1.6821	0.046273	Not significant
ENSG00000172057	ORMDL3	17	38057294	38103854	145	14	230663	1.6816	0.046326	Not significant
ENSG00000132819	RBM38	20	55946463	56004389	242	35	217402	1.6814	0.046341	Not significant
ENSG00000149646	CNBD2	20	34536512	34638622	223	20	210284	1.6807	0.046414	Not significant
ENSG00000183549	ACSM5	16	20400856	20472658	387	25	217423	1.6803	0.046446	Not significant
ENSG00000154114	TBCEL	11	120874781	120981484	195	21	226247	1.6803	0.04645	Not significant
ENSG00000108465	CDK5RAP3	17	46025176	46079140	181	20	238275	1.68	0.046478	Not significant
ENSG00000123200	ZC3H13	13	46508600	46646894	392	18	229551	1.6797	0.046504	Not significant
ENSG00000133265	HSPBP1	19	55753599	55811749	158	28	231457	1.6796	0.046514	Not significant
ENSG00000147432	CHRNB3	8	42532519	42612550	355	12	217046	1.6785	0.046623	Not significant
ENSG00000125743	SNRPD2	19	46170712	46215827	129	22	218757	1.6783	0.046647	Not significant
ENSG00000182771	GRID1	10	87339312	88146250	2867	140	233442	1.678	0.046674	Not significant
ENSG00000077232	DNAJC10	2	183560999	183679191	341	19	197119	1.6773	0.046741	Not significant
ENSG00000071051	NCK2	2	106341354	106530730	771	36	244759	1.6764	0.046829	Not significant
ENSG00000198049	AVPR1B	1	206203976	206251639	219	18	240789	1.6762	0.046854	Not significant
ENSG00000171489	SPACA5	X	47843734	47889126	55	7	148944	1.6751	0.046955	Not significant
ENSG00000170004	CHD3	17	7768124	7836078	175	30	215248	1.6749	0.046972	Not significant
ENSG00000125520	SLC2A4RG	20	62351214	62394858	181	18	221935	1.6746	0.047002	Not significant
ENSG00000149531	FRG1B	20	29591857	29654010	351	24	142169	1.6744	0.047027	Not significant
ENSG00000103148	NPRL3	16	114273	208859	304	33	221608	1.6733	0.047133	Not significant
ENSG00000124422	USP22	17	20882910	20967073	334	16	240510	1.6723	0.047229	Not significant
ENSG00000005421	PON1	7	94906988	95045673	451	35	230734	1.6721	0.047249	Not significant
ENSG00000187531	SIRT7	17	79849815	79899199	51	27	186464	1.6721	0.047252	Not significant
ENSG00000100196	KDELR3	22	38844067	38899452	139	34	206671	1.6719	0.047268	Not significant
ENSG00000130762	ARHGEF16	1	3350990	3417677	281	21	240258	1.6716	0.047302	Not significant
ENSG00000243284	VSIG8	1	159804106	159852447	159	26	234366	1.6709	0.047372	Not significant
ENSG00000176723	ZNF843	16	31425569	31474346	85	20	205679	1.6708	0.047385	Not significant
ENSG00000170234	PWWP2A	5	159468808	159566430	238	22	227768	1.6705	0.04741	Not significant
ENSG00000147168	IL2RG	X	70307254	70351958	41	4	148944	1.6704	0.047419	Not significant
ENSG00000168066	SF1	11	64512078	64566258	76	7	218954	1.67	0.047458	Not significant
ENSG00000011478	QPCTL	19	46175741	46227247	130	24	222683	1.6698	0.047476	Not significant
ENSG00000163462	TRIM46	1	155125873	155177447	109	16	221888	1.6697	0.04749	Not significant
ENSG00000073169	SELO	22	50619408	50676045	261	29	228103	1.6697	0.047491	Not significant
ENSG00000205642	VCX3B	X	8412871	8454550	70	13	148944	1.6696	0.047499	Not significant
ENSG00000139531	SUOX	12	56370964	56420425	88	12	209708	1.669	0.047555	Not significant
ENSG00000168243	GNG4	1	235690987	235834054	557	47	231469	1.6687	0.047592	Not significant
ENSG00000125266	EFNB2	13	107122079	107207462	206	44	228763	1.6685	0.047607	Not significant
ENSG00000162241	SLC25A45	11	65122663	65171172	91	21	223221	1.6681	0.04765	Not significant
ENSG00000100399	CHADL	22	41605517	41656938	156	11	237719	1.6679	0.047672	Not significant
ENSG00000139687	RB1	13	48857887	49076122	426	27	179317	1.6672	0.047739	Not significant
ENSG00000166452	AKIP1	11	8912686	8961631	196	15	228127	1.6671	0.047752	Not significant
ENSG00000160226	C21orf2	21	45728827	45779285	168	27	227971	1.6667	0.047786	Not significant
ENSG00000204217	BMPR2	2	203221659	203452474	460	24	207167	1.6667	0.047791	Not significant
ENSG00000068078	FGFR3	4	1775034	1830599	128	31	215156	1.6656	0.047901	Not significant
ENSG00000060140	STYK1	12	10751538	10846917	320	21	237789	1.6653	0.047925	Not significant
ENSG00000221818	EBF2	8	25679246	25922913	869	85	230153	1.6653	0.04793	Not significant
ENSG00000125746	EML2	19	46090252	46168887	331	34	225763	1.6648	0.04798	Not significant
ENSG00000105327	BBC3	19	47704081	47756023	96	21	209720	1.6648	0.04798	Not significant
ENSG00000119977	TCTN3	10	97403158	97473900	245	28	229241	1.6647	0.047985	Not significant
ENSG00000092929	UNC13D	17	73803306	73860798	214	26	211299	1.6646	0.048001	Not significant
ENSG00000189057	FAM111B	11	58854658	58914883	108	13	235567	1.6633	0.048127	Not significant
ENSG00000133103	COG6	13	40209764	40385802	597	21	236643	1.6632	0.04814	Not significant
ENSG00000168427	KLHL30	2	239027363	239081588	268	40	234564	1.6631	0.048143	Not significant
ENSG00000164944	KIAA1429	8	95479921	95585757	493	23	232573	1.663	0.048154	Not significant
ENSG00000183558	HIST2H2AA3	1	149793505	149834478	17	5	197700	1.6627	0.048188	Not significant
ENSG00000203812	HIST2H2AA4	1	149802643	149843191	17	5	197700	1.6627	0.048188	Not significant
ENSG00000149633	KIAA1755	20	36818890	36909174	287	32	230488	1.6625	0.04821	Not significant
ENSG00000149089	APIP	11	34854641	34958046	649	21	246687	1.6624	0.048213	Not significant
ENSG00000166145	SPINT1	15	41116216	41170405	130	14	205158	1.6615	0.048305	Not significant
ENSG00000114268	PFKFB4	3	48535117	48619448	122	19	215037	1.6611	0.048349	Not significant
ENSG00000196151	WDSUB1	2	160072304	160163310	484	22	240188	1.6608	0.048381	Not significant
ENSG00000138600	SPPL2A	15	50979506	51078005	392	24	228490	1.66	0.048459	Not significant
ENSG00000244094	SPRR2F	1	153064590	153105991	167	18	221412	1.6591	0.048553	Not significant
ENSG00000010310	GIPR	19	46151502	46206982	268	23	225348	1.6589	0.048564	Not significant
ENSG00000183807	FAM162B	6	117053363	117106886	183	27	223256	1.658	0.048659	Not significant
ENSG00000034693	PEX3	6	143751944	143831147	194	17	234793	1.6575	0.048707	Not significant
ENSG00000148690	FRA10AC1	10	95407640	95482329	294	15	249186	1.6571	0.048748	Not significant
ENSG00000151491	EPS8	12	15753092	16055263	343	49	192868	1.6571	0.048752	Not significant
ENSG00000134864	GGACT	13	101163810	101261782	225	22	228234	1.6567	0.048785	Not significant
ENSG00000151687	ANKAR	2	190519016	190645919	284	18	237439	1.6566	0.0488	Not significant
ENSG00000155087	ODF1	8	103543800	103593245	283	37	237931	1.6559	0.048869	Not significant
ENSG00000142945	KIF2C	1	45185490	45253439	212	25	218504	1.6555	0.04891	Not significant
ENSG00000134247	PTGFRN	1	117432679	117552980	382	33	249447	1.655	0.04896	Not significant
ENSG00000272297	RP11-215A19.2	4	187327700	187496464	943	80	228327	1.6548	0.048986	Not significant
ENSG00000243317	C7orf73	7	135327244	135398166	315	29	223117	1.654	0.04906	Not significant
ENSG00000124827	GCM2	6	10853456	10902174	166	25	224237	1.6538	0.049084	Not significant
ENSG00000103876	FAH	15	80424832	80499288	278	27	241524	1.6535	0.049116	Not significant
ENSG00000120727	PAIP2	5	138657276	138725406	89	16	212453	1.6534	0.04912	Not significant
ENSG00000137478	FCHSD2	11	72527790	72873306	390	41	212159	1.6528	0.049185	Not significant
ENSG00000189241	TSPYL1	6	116577741	116621066	144	14	247765	1.6528	0.04919	Not significant
ENSG00000165792	METTL17	14	21437929	21485189	212	31	221397	1.6526	0.049203	Not significant
ENSG00000183762	KREMEN1	22	29449066	29584321	503	33	229609	1.6526	0.049207	Not significant
ENSG00000078814	MYH7B	20	33543206	33610240	193	16	249024	1.6526	0.049208	Not significant
ENSG00000185056	C5orf47	5	173380782	173453143	303	22	215575	1.6524	0.049229	Not significant
ENSG00000166069	TMCO5A	15	38194140	38279925	194	23	232636	1.6521	0.049253	Not significant
ENSG00000160298	C21orf58	21	47700095	47763789	326	27	208142	1.6521	0.049257	Not significant
ENSG00000166396	SERPINB7	18	61400169	61492604	462	24	236649	1.6517	0.049293	Not significant
ENSG00000184261	KCNK12	2	47723720	47818078	298	58	234371	1.6505	0.049421	Not significant
ENSG00000141040	ZNF287	17	16434701	16492520	153	13	211961	1.6505	0.049422	Not significant
ENSG00000165410	CFL2	14	35159593	35204029	236	24	230009	1.6502	0.049453	Not significant
ENSG00000180251	SLC9A4	2	103069762	103170431	461	23	257388	1.65	0.049468	Not significant
ENSG00000136874	STX17	9	102648915	102752618	225	23	227892	1.6499	0.049477	Not significant
ENSG00000120440	TTLL2	6	167718574	167792991	415	37	210779	1.6497	0.049505	Not significant
ENSG00000164764	SBSPON	8	73956775	74056323	352	33	243333	1.6486	0.049613	Not significant
ENSG00000173960	UBXN2A	2	24130155	24247779	454	28	226518	1.6483	0.049646	Not significant
ENSG00000111335	OAS2	12	113396200	113469528	288	22	244545	1.6479	0.049688	Not significant
ENSG00000130203	APOE	19	45389011	45432650	150	29	223020	1.6476	0.049717	Not significant
ENSG00000133114	GPALPP1	13	45543687	45627746	233	26	238978	1.6474	0.049739	Not significant
ENSG00000170638	TRABD	22	50604344	50658027	258	29	224699	1.6473	0.049743	Not significant
ENSG00000137216	TMEM63B	6	44074651	44143256	306	32	232786	1.6473	0.049747	Not significant
ENSG00000127663	KDM4B	19	4949125	5173606	776	39	224343	1.6469	0.049784	Not significant
ENSG00000123178	SPRYD7	13	50466842	50530626	175	24	213741	1.6468	0.049799	Not significant
ENSG00000187535	IFT140	16	1540428	1682111	534	30	240137	1.6468	0.049804	Not significant
ENSG00000171823	FBXL14	12	1655159	1723331	268	57	220324	1.6467	0.049808	Not significant
ENSG00000131051	RBM39	20	34271531	34350234	251	13	226574	1.6466	0.049821	Not significant
ENSG00000105221	AKT2	19	40716224	40811443	227	27	223815	1.6465	0.049827	Not significant
ENSG00000123843	C4BPB	1	207242187	207293338	137	24	225960	1.6465	0.049828	Not significant
ENSG00000227507	LTB	6	31528302	31570299	198	39	208647	1.6465	0.049831	Not significant
ENSG00000148700	ADD3	10	111736126	111915323	314	23	223752	1.6462	0.049863	Not significant
ENSG00000151376	ME3	11	86132150	86403678	1329	56	238935	1.6459	0.049896	Not significant
[truncated: 18,169 more rows]
