# Supplementary material for: GWAS meta-analysis identifies five susceptibility loci for endometrial cancer
Source: eBioMedicine. 2025 Jul 8;118:105830. doi: 10.1016/j.ebiom.2025.105830 (PMC12275056; doi:10.1016/j.ebiom.2025.105830)
Supplement: Supplementary Table S10 — Supplementary Table 10: Candidate gene targets arising from HiChip data. [file mmc10.xlsx]

## Sheet: Tabelle1
Locus	Candidate target genes	HiChIP cell line
12q21.1	CSRP2	E6E7hTERT
12q21.1	E2F7	ARK1
12q21.1	NAV3	E6E7hTERT
12q21.1	PAWR	E6E7hTERT
17q24.2	C17orf58	ARK1, Ishikawa, JHUEM-14
17q24.2	HELZ	ARK1
17q24.2	PITPNC1	ARK1
17q24.2	PRKAR1A	Ishikawa
17q24.2	WIPI1	E6E7hTERT
3q26.2	LINC02082	ARK1
3p25.2	HRH1	ARK1
3q26.2	LRRC31	ARK1
3q26.2	MECOM	ARK1, Ishikawa, JHUEM-14
3p25.2	PPARG	E6E7hTERT, ARK1
3p25.2	RAF1	ARK1
3p25.2	SYN2	ARK1
3p25.2	TAMM41	Ishikawa
3p25.2	TMEM40	E6E7hTERT
3p25.2	TSEN2	ARK1, JHUEM-14
3p25.2	VGLL4	E6E7hTERT
6q22.31	GJA1	Ishikawa
