# Supplementary material for: GWAS meta-analysis identifies five susceptibility loci for endometrial cancer
Source: eBioMedicine. 2025 Jul 8;118:105830. doi: 10.1016/j.ebiom.2025.105830 (PMC12275056; doi:10.1016/j.ebiom.2025.105830)
Supplement: Supplementary Table S11 — Supplementary Table 11: eQTLs at 12q21.2 in endometrium dataset from Mortlock et al.54 [file mmc11.xlsx]

## Sheet: Tabelle1
locus	rsID	chr_hg19	pos_hg19	Allele1	Allele2	Effect	P.value	Posterior probability	Tissue	eQTL Effect Allele	eQTL P-value	eQTL effect Size
12q21.2	rs1242273	12	78328034	T	C	-0.0818	1.22e-10	0.0559617	Endometrium	T	0.0094	-0.2595
12q21.2	rs1677895	12	78328188	A	T	0.0827	8.49e-11	0.0797659	Endometrium	T	0.0094	-0.2595
12q21.2	rs1242271	12	78328705	T	C	0.0821	1.081e-10	0.0629857	Endometrium	C	0.0094	-0.2595
12q21.2	rs1824881	12	78329389	A	G	-0.0805	2.17e-10	0.0318793	Endometrium	A	0.0022	-0.3064
12q21.2	rs1272489	12	78332243	A	G	0.0835	5.425e-11	0.123608	Endometrium	G	0.0094	-0.2595
12q21.2	rs1842126	12	78333774	A	T	0.084	4.003e-11	0.166419	Endometrium	T	0.0094	-0.2595
12q21.2	rs1382638	12	78337175	A	G	-0.0844	3.279e-11	0.202298	Endometrium	A	0.0094	-0.2595
12q21.2	rs1677893	12	78338386	A	T	0.0847	2.914e-11	0.227066	Endometrium	T	0.0094	-0.2595
12q21.2	rs11107622	12	78367222	A	G	0.0844	1.509e-09	0.00480503	Endometrium	G	0.0203	-0.2334
