# Supplementary material for: GWAS meta-analysis identifies five susceptibility loci for endometrial cancer
Source: eBioMedicine. 2025 Jul 8;118:105830. doi: 10.1016/j.ebiom.2025.105830 (PMC12275056; doi:10.1016/j.ebiom.2025.105830)
Supplement: Supplementary Table S12 — Supplementary Table 12: eQTLs at 12q21.2 in adipose from FIVEx eQTL browser. [file mmc12.xlsx]

## Sheet: Tabelle1
	SNP	Gene	Study	Tissue	system	-log10(p)	p	Effect size	SE (Effect size)	CS size
	rs1242273	AC138331.1	TwinsUK	fat	Adipose	1.85	0.014	-0.12	0.050	0
	rs1677895	AC138331.1	TwinsUK	fat	Adipose	1.80	0.016	-0.12	0.050	0
	rs1242271	AC138331.1	TwinsUK	fat	Adipose	1.85	0.014	-0.12	0.050	0
	rs1824881	AC138331.1	TwinsUK	fat	Adipose	1.61	0.025	-0.11	0.049	0
	rs1272489	AC138331.1	TwinsUK	fat	Adipose	1.86	0.014	-0.12	0.050	0
	rs1842126	AC138331.1	TwinsUK	fat	Adipose	1.86	0.014	-0.12	0.050	0
	rs1382638	AC138331.1	TwinsUK	fat	Adipose	1.87	0.013	-0.12	0.050	0
	rs1677893	AC138331.1	TwinsUK	fat	Adipose	1.86	0.014	-0.12	0.050	0
	rs11107622	AC138331.1	TwinsUK	fat	Adipose	1.65	0.022	0.13	0.058	0
