# Supplementary material for: GWAS meta-analysis identifies five susceptibility loci for endometrial cancer
Source: eBioMedicine. 2025 Jul 8;118:105830. doi: 10.1016/j.ebiom.2025.105830 (PMC12275056; doi:10.1016/j.ebiom.2025.105830)
Supplement: Source data [file mmc15.xlsx]

## Sheet: Fig3C luc
Raw data
		E6E7
		Basic	NAV3	rsA	rsT
	2022-07-01	-7.10829	-6.78776	-3.24159	-3.0654
	2022-06-21	-2.88381	-2.98046	-1.44763	-1.53408
	2022-07-15	-4.4021	-4.31257	-2.74104	-2.16389
	Average	-4.79807	-4.69359	-2.47675	-2.25446
	Normalised	-2.41469	-2.09416	1.45201	1.62819
		1.80979	1.71313	3.24596	3.15951
		0.291494	0.381028	1.95256	2.52971
	Average	-0.104471	0	2.21684	2.43914
		0.9008	1	9.1783	11.4631
Statistical analysis
	Number in each group	3
	Residual MS	0.5439
	Number of treatments	4
	Confidence level	0.95
		Basic	NAV3	rsA	rsT
	Mean	0.158713	4.44089e-16	2.07838	2.17472
	Common standard deviation	0.106348	0.106348	0.106348	0.106348
	Standard error of the mean	0.0614003	0.0614003	0.0614003	0.0614003
	t-statistic	2.44691	2.44691	2.44691	2.44691
	lower bound	0.00847163	-0.150241	1.92813	2.02448
	upper bound	0.308954	0.150241	2.22862	2.32496
	Back transform
	mean	1.172	1	7.99148	8.7997		Plotted
	lower bound	1.00851	0.8605	6.87667	7.57214
	upper bound	1.362	1.16211	9.28701	10.2263

## Sheet: Fig3D luc
Raw data
		Ishikawa
		Basic	NAV3	rsA	rsT
	2022-06-21	-4.307	-1.50716	-0.585679	-0.646208
	2022-06-17	-4.0078	-1.34908	-0.594106	-0.611593
	2022-06-16	-3.84796	-1.45066	-0.514581	-0.479533
	Average	-4.05425	-1.43563	-0.564789	-0.579111
	exp	0.0173484	0.237965	0.56848	0.560396
	normalised	-2.87137	-0.0715239	0.849952	0.789423
		-2.57217	0.0865543	0.841526	0.824038
		-2.41233	-0.0150303	0.921051	0.956098
	Average	-2.61862	0	0.870843	0.85652
Statistical analysis
	Ishikawa
	Number in each group	3
	Residual MS	0.01131
	Number of treatments	4
	Confidence level	0.95
		Basic	NAV3	rsA	rsT
	Mean	-2.61862	0	0.870843	0.85652
	Common standard deviation	0.106348	0.106348	0.106348	0.106348
	Standard error of the mean	0.0614003	0.0614003	0.0614003	0.0614003
	t-statistic	2.44691	2.44691	2.44691	2.44691
	lower bound	-2.76886	-0.150241	0.720602	0.706279
	upper bound	-2.46838	0.150241	1.02108	1.00676
	Back transform
	mean	0.0729031	1	2.38892	2.35495		Plotted
	lower bound	0.0627332	0.8605	2.05567	2.02644
	upper bound	0.0847218	1.16211	2.7762	2.73672

## Sheet: Fig4A
Ishikawa cells			EM-E6E7hTERT
+neg. siRNA	+NAV3 siRNA		+neg. siRNA	+NAV3 siRNA
1	0.32		1	0.27
1	0.08		1	0.16
1	0.19		1	0.3
1	0.38		1	0.18
1	0.33		1	0.47
1	0.28		1	0.4
1	0.17		1	0.25
			1	0.3

## Sheet: Fig4C
Ishikawa cells				EM-E6E7hTERT
neg. siRNA	NAV3 siRNA			neg. siRNA	NAV3 siRNA
16	11			71	40
17	11			40	35
17	11			142	35
17	17			35	101
17	17			30	30
17	17			29	25
17	17			51	46
17	17			66	35
17	17			66	51
17	17			111	76
17	17			40	35
17	17			30	40
17	17			51	61
17	17			46	106
17	17			51	46
17	17			66	51
17	17			51	56
17	17			121	35
22	17			61	35
22	17			40	30
22	17			30	30
22	17			25	56
22	17			56	35
22	17			46	40
22	17			35	43
22	17			40	30
22	17			46	46
22	17			66	30
22	17			35	35
22	17			71	20
22	17			56	20
22	17			35	66
22	17			51	40
22	17			35	35
22	17			40	46
22	17			51	35
22	17			66	35
22	17			46	51
22	17			35	30
22	17			30	35
22	17			52	46
22	17			56	46
22	17			40	30
22	17			35	35
22	17			25	40
22	17			40	35
22	17			64	61
22	17			76	35
22	17			30	30
22	17			35	46
22	17			56	61
22	17			61	40
22	17			46	46
22	17			56	56
22	17			46	25
22	17			40
22	17			40
22	17			56	55
22	17			76	25
22	17			30	20
22	17			66	45
22	17			40	30
22	17			60	35
22	17			85	45
22	17			175	80
22	17			80	30
22	17			55	40
22	17			60	40
22	17			110	30
22	17			105	35
22	17			140	40
22	21			95	40
28	22			30	85
28	22			40	70
28	22			45	35
28	22			40	45
28	22			75	60
28	22			80	65
28	22			40	40
28	22			30	50
28	22			40	45
28	22			30	35
28	22			50	75
28	22			75	55
28	22			80	55
28	22			45	50
28	22			60	35
28	22			45	40
28	22			65	70
28	22			65	50
28	22			65	50
28	22			75	65
28	22			70	35
28	22			35	40
28	22			45	70
28	22			70	40
28	22			20	35
28	22			120	60
28	22			75	65
28	22			60	40
28	22			120	50
28	22			50	50
28	22			60	60
28	22			60	50
28	22			45	35
28	22			45	50
28	22			75	45
28	22			55	55
28	22			40	35
28	22			55	75
28	22			85	30
28	22			65	35
28	22			75	40
28	22			55	65
28	22			45	70
28	22			60	35
28	22			35	30
28	22			40	50
28	22			50	45
28	22			45	45
28	22			65	60
28	22			40	50
28	22			35	75
28	22			70	35
28	22			55	40
28	22			120	45
28	22			130	110
28	22			55	60
28	22			30	50
28	22			55	35
30	22			55	95
33	22			55	55
33	22			50	40
33	22			60	30
33	22			40	50
33	22			65	65
33	22			60	45
33	22			45	75
33	22			50	65
33	22			50	55
33	22			90	30
33	22			40	50
33	22			35	40
33	22			55	45
33	22			75	50
33	22			70	50
33	22			45	80
33	22			70	30
33	22			80	30
33	22			65	25
33	22			50	70
33	22			65	25
33	22			40	35
33	22			80	30
33	22			50	40
33	22			50	90
33	22			80	30
33	22			55	60
33	22			55	40
33	22			35	30
33	22			40	25
33	22			50	35
33	22			60	25
33	22			70	35
33	22			80	50
33	22			140	65
33	22			60	50
33	22			40	95
33	22			50	45
33	22			50	35
33	22			70	40
33	22			60	25
33	22			60	30
33	22			80	35
33	22			60	50
33	22			80	50
33	22			40	50
33	22			30	45
33	22			60	55
33	22			40	60
33	22			60	100
33	22			70	40
33	22			100	55
33	22			40	60
33	22			40	50
33	22			30	35
33	22			50	50
33	22			50	35
33	22			30	40
33	22			70
33	22			80
33	22			50	20
33	22			200	40
33	22			90	20
33	22			50	70
33	22			70	40
33	22			60	120
33	22			120	50
33	22			70	50
33	22			50	60
33	27			40	30
33	27			50	100
33	28			30	60
33	28			40	50
33	28			80	70
34	28			150	40
39	28				40
39	28				30
39	28				50
39	28				40
39	28				40
39	28				40
39	28				40
39	28				40
39	28				60
39	28				50
39	28				50
39	28				60
39	28				80
39	28				70
39	28				70
39	28				100
39	28				40
39	28				60
39	28				50
39	28				60
39	28				40
39	28				50
39	28				50
39	28				40
39	28				60
39	28				70
39	28				50
39	28				50
39	28				40
39	28				50
39	28				80
39	28				70
39	28				50
39	28				30
39	28				70
39	28				50
39	28				60
39	28				40
39	28
39	28
39	28
39	28
39	28
39	28
39	28
39	28
39	28
39	28
39	28
39	28
39	28
39	28
39	28
39	28
39	28
39	28
39	28
39	28
39	28
39	28
42	28
44	28
44	28
44	28
44	28
44	28
44	28
44	28
44	28
44	28
44	28
44	28
44	28
44	28
44	28
44	28
44	28
44	28
44	33
44	33
44	33
44	33
44	33
44	33
44	33
44	33
44	33
44	33
44	33
44	33
44	33
44	33
44	33
44	33
44	33
44	33
44	33
44	33
44	33
44	33
44	33
44	33
44	33
44	33
44	33
44	33
44	33
44	33
49	33
50	33
50	33
50	33
50	33
50	33
50	33
50	33
50	33
50	33
50	33
50	33
50	34
50	39
50	39
50	39
50	39
50	39
50	39
50	39
50	39
50	39
50	39
50	39
50	39
50	39
50	39
50	39
50	39
55	39
55	39
55	39
55	39
55	44
55	44
55	44
55	44
55	50
61	50
61	50
61	50
72	55
82	40
45	35
45	30
40	30
35	35
30	30
45	40
35	25
35	25
45	30
30	30
20	30
40	25
25	35
25	40
20	30
25	35
35	25
45	25
30	30
45	35
40	50
50	30
35	25
25	35
45	25
45	20
45	25
40	20
30	25
30	20
35	25
25	25
25	25
20	25
45	25
35	20
25	20
25	25
35	40
30	20
45	25
20	35
45	25
40	30
25	30
15	35
25	20
25	20
25	40
40	50
30	20
25	30
30	35
30	35
25	20
25	30
40	20
40	45
30	35
35	25
30	40
30	30
35	25
30	40
35	25
50	30
40	25
25	35
25	40
30	35
35	35
25	25
55	25
40	25
40	25
30	35
30	30
35	20
40	20
30	20
45	45
35	15
25	35
40	30
20	30
35	25
50	30
25	25
35	20
30	30
35	25
30	25
30	40
35	35
20	20
40	20
35	25
40	20
45	40
35	25
30	30
25	25
30	35
35	30
50	25
45	30
45	30
20	30
30	35
40	45
40	40
25	25
40	30
35	35
35	30
25	30
30	40
35	40
30	35
25	25
45	20
25	40
25	20
30	30
40	20
30	35
55	25
25	20
40	30
30	20
30	30
50	20
30	25
35	25
20	25
40	35
25	20
30	25
30	20
30	25
40	40
50	35
25	25
20	15
20	15
20	15
20	20
20	20
20	20
25	20
25	20
25	20
25	20
25	20
25	20
25	20
25	20
25	20
30	25
30	25
30	25
30	25
30	25
30	25
30	25
30	25
30	25
30	25
30	25
30	25
30	25
30	25
30	25
30	25
30	25
30	30
35	30
35	30
35	30
35	30
35	30
35	30
35	30
35	30
35	30
35	30
35	30
35	30
35	30
35	30
40	30
40	30
40	30
40	30
40	30
40	30
40	30
40	30
40	30
40	35
40	35
40	35
40	35
40	35
40	35
45	35
45	35
45	35
45	35
45	35
45	35
45	35
45	35
45	35
45	35
45	35
45	35
45	35
45	35
45	40
45	40
45	40
45	40
45	40
45	40
45	40
45	40
45	40
45	40
50	40
50	40
50	40
50	40
50	45
50	45
50	45
50	45
50	45
50	45
50	45
55	45
55	45
55	45
55	50
60	50
60	50
65	50
65	50
65	50
70	60

## Sheet: Fig4D
Ishikawa cells					EM-E6E7hTERT
Time (minutes)	neg. siRNA	NAV3 siRNA			Time (minutes)	neg. siRNA	NAV3 siRNA
					71	1
16	1				40	1
17	1				142	1
17	1				35	1
17	1				30	1
17	1				29	1
17	1				51	1
17	1				66	1
17	1				66	1
17	1				111	1
17	1				40	1
17	1				30	1
17	1				51	1
17	1				46	1
17	1				51	1
17	1				66	1
17	1				51	1
17	1				121	1
17	1				61	1
22	1				40	1
22	1				30	1
22	1				25	1
22	1				56	1
22	1				46	1
22	1				35	1
22	1				40	1
22	1				46	1
22	1				66	1
22	1				35	1
22	1				71	1
22	1				56	1
22	1				35	1
22	1				51	1
22	1				35	1
22	1				40	1
22	1				51	1
22	1				66	1
22	1				46	1
22	1				35	1
22	1				30	1
22	1				52	1
22	1				56	1
22	1				40	1
22	1				35	1
22	1				25	1
22	1				40	1
22	1				64	1
22	1				76	1
22	1				30	1
22	1				35	1
22	1				56	1
22	1				61	1
22	1				46	1
22	1				56	1
22	1				46	1
22	1				40	1
22	1				40	1
22	1				56	1
22	1				76	1
22	1				30	1
22	1				66	1
22	1				40	1
22	1
22	1				40		1
22	1				35		1
22	1				35		1
22	1				101		1
22	1				30		1
22	1				25		1
22	1				46		1
22	1				35		1
22	1				51		1
22	1				76		1
28	1				35		1
28	1				40		1
28	1				61		1
28	1				106		1
28	1				46		1
28	1				51		1
28	1				56		1
28	1				35		1
28	1				35		1
28	1				30		1
28	1				30		1
28	1				56		1
28	1				35		1
28	1				40		1
28	1				43		1
28	1				30		1
28	1				46		1
28	1				30		1
28	1				35		1
28	1				20		1
28	1				20		1
28	1				66		1
28	1				40		1
28	1				35		1
28	1				46		1
28	1				35		1
28	1				35		1
28	1				51		1
28	1				30		1
28	1				35		1
28	1				46		1
28	1				46		1
28	1				30		1
28	1				35		1
28	1				40		1
28	1				35		1
28	1				61		1
28	1				35		1
28	1				30		1
28	1				46		1
28	1				61		1
28	1				40		1
28	1				46		1
28	1				56		1
28	1				25		1
28	1
28	1				60	1
28	1				85	1
28	1				175	1
28	1				80	1
28	1				55	1
28	1				60	1
28	1				110	1
28	1				105	1
28	1				140	1
28	1				95	1
28	1				30	1
28	1				40	1
30	1				45	1
33	1				40	1
33	1				75	1
33	1				80	1
33	1				40	1
33	1				30	1
33	1				40	1
33	1				30	1
33	1				50	1
33	1				75	1
33	1				80	1
33	1				45	1
33	1				60	1
33	1				45	1
33	1				65	1
33	1				65	1
33	1				65	1
33	1				75	1
33	1				70	1
33	1				35	1
33	1				45	1
33	1				70	1
33	1				20	1
33	1				120	1
33	1				75	1
33	1				60	1
33	1				120	1
33	1				50	1
33	1				60	1
33	1				60	1
33	1				45	1
33	1				45	1
33	1				75	1
33	1				55	1
33	1				40	1
33	1				55	1
33	1				85	1
33	1				65	1
33	1				75	1
33	1				55	1
33	1				45	1
33	1				60	1
33	1				35	1
33	1				40	1
33	1				50	1
33	1				45	1
33	1				65	1
33	1				40	1
33	1				35	1
33	1				70	1
33	1				55	1
33	1				120	1
33	1				130	1
33	1				55	1
33	1				30	1
33	1				55	1
33	1				55	1
33	1				55	1
33	1				50	1
33	1				60	1
33	1				40	1
33	1				65	1
33	1				60	1
33	1				45	1
33	1				50	1
33	1				50	1
33	1				90	1
33	1				40	1
33	1				35	1
33	1				55	1
33	1				75	1
33	1				70	1
33	1				45	1
33	1				70	1
33	1				80	1
34	1				65	1
39	1				50	1
39	1				65	1
39	1				40	1
39	1				80	1
39	1				50	1
39	1				50	1
39	1				80	1
39	1				55	1
39	1				55	1
39	1				35	1
39	1
39	1				55		1
39	1				25		1
39	1				20		1
39	1				45		1
39	1				30		1
39	1				35		1
39	1				45		1
39	1				80		1
39	1				30		1
39	1				40		1
39	1				40		1
39	1				30		1
39	1				35		1
39	1				40		1
39	1				40		1
39	1				85		1
39	1				70		1
39	1				35		1
39	1				45		1
39	1				60		1
39	1				65		1
39	1				40		1
39	1				50		1
39	1				45		1
39	1				35		1
39	1				75		1
39	1				55		1
39	1				55		1
39	1				50		1
39	1				35		1
39	1				40		1
39	1				70		1
39	1				50		1
39	1				50		1
39	1				65		1
39	1				35		1
39	1				40		1
39	1				70		1
39	1				40		1
39	1				35		1
39	1				60		1
39	1				65		1
39	1				40		1
39	1				50		1
39	1				50		1
39	1				60		1
39	1				50		1
39	1				35		1
39	1				50		1
42	1				45		1
44	1				55		1
44	1				35		1
44	1				75		1
44	1				30		1
44	1				35		1
44	1				40		1
44	1				65		1
44	1				70		1
44	1				35		1
44	1				30		1
44	1				50		1
44	1				45		1
44	1				45		1
44	1				60		1
44	1				50		1
44	1				75		1
44	1				35		1
44	1				40		1
44	1				45		1
44	1				110		1
44	1				60		1
44	1				50		1
44	1				35		1
44	1				95		1
44	1				55		1
44	1				40		1
44	1				30		1
44	1				50		1
44	1				65		1
44	1				45		1
44	1				75		1
44	1				65		1
44	1				55		1
44	1				30		1
44	1				50		1
44	1				40		1
44	1				45		1
44	1				50		1
44	1				50		1
44	1				80		1
44	1				30		1
44	1				30		1
44	1				25		1
44	1				70		1
44	1				25		1
44	1				35		1
44	1				30		1
49	1				40		1
50	1				90		1
50	1				30		1
50	1				60		1
50	1				40		1
50	1				30		1
50	1				25		1
50	1				35		1
50	1				25		1
50	1				35		1
50	1				50		1
50	1				65		1
50	1				50		1
50	1				95		1
50	1				45		1
50	1				35		1
50	1				40		1
50	1				25		1
50	1				30		1
50	1				35		1
50	1				50		1
50	1				50		1
50	1				50		1
50	1				45		1
50	1				55		1
50	1				60		1
50	1				100		1
50	1				40		1
50	1				55		1
55	1				60		1
55	1				50		1
55	1				35		1
55	1				50		1
55	1				35		1
55	1				40		1
55	1
55	1				40	1
55	1				50	1
61	1				60	1
61	1				70	1
61	1				80	1
72	1				140	1
82	1				60	1
					40	1
11		1			50	1
11		1			50	1
11		1			70	1
17		1			60	1
17		1			60	1
17		1			80	1
17		1			60	1
17		1			80	1
17		1			40	1
17		1			30	1
17		1			60	1
17		1			40	1
17		1			60	1
17		1			70	1
17		1			100	1
17		1			40	1
17		1			40	1
17		1			30	1
17		1			50	1
17		1			50	1
17		1			30	1
17		1			70	1
17		1			80	1
17		1			50	1
17		1			200	1
17		1			90	1
17		1			50	1
17		1			70	1
17		1			60	1
17		1			120	1
17		1			70	1
17		1			50	1
17		1			40	1
17		1			50	1
17		1			30	1
17		1			40	1
17		1			80	1
17		1			150	1
17		1
17		1			20		1
17		1			40		1
17		1			20		1
17		1			70		1
17		1			40		1
17		1			120		1
17		1			50		1
17		1			50		1
17		1			60		1
17		1			30		1
17		1			100		1
17		1			60		1
17		1			50		1
17		1			70		1
17		1			40		1
17		1			40		1
17		1			30		1
17		1			50		1
17		1			40		1
17		1			40		1
17		1			40		1
17		1			40		1
17		1			40		1
17		1			60		1
17		1			50		1
17		1			50		1
17		1			60		1
17		1			80		1
17		1			70		1
17		1			70		1
17		1			100		1
17		1			40		1
21		1			60		1
22		1			50		1
22		1			60		1
22		1			40		1
22		1			50		1
22		1			50		1
22		1			40		1
22		1			60		1
22		1			70		1
22		1			50		1
22		1			50		1
22		1			40		1
22		1			50		1
22		1			80		1
22		1			70		1
22		1			50		1
22		1			30		1
22		1			70		1
22		1			50		1
22		1			60		1
22		1			40		1
22		1
22		1
22		1
22		1
22		1
22		1
22		1
22		1
22		1
22		1
22		1
22		1
22		1
22		1
22		1
22		1
22		1
22		1
22		1
22		1
22		1
22		1
22		1
22		1
22		1
22		1
22		1
22		1
22		1
22		1
22		1
22		1
22		1
22		1
22		1
22		1
22		1
22		1
22		1
22		1
22		1
22		1
22		1
22		1
22		1
22		1
22		1
22		1
22		1
22		1
22		1
22		1
22		1
22		1
22		1
22		1
22		1
22		1
22		1
22		1
22		1
22		1
22		1
22		1
22		1
22		1
22		1
22		1
22		1
22		1
22		1
22		1
22		1
22		1
22		1
22		1
22		1
22		1
22		1
22		1
22		1
22		1
22		1
22		1
22		1
22		1
22		1
22		1
22		1
22		1
22		1
22		1
22		1
22		1
22		1
22		1
22		1
22		1
22		1
22		1
22		1
22		1
22		1
22		1
22		1
22		1
22		1
22		1
27		1
27		1
28		1
28		1
28		1
28		1
28		1
28		1
28		1
28		1
28		1
28		1
28		1
28		1
28		1
28		1
28		1
28		1
28		1
28		1
28		1
28		1
28		1
28		1
28		1
28		1
28		1
28		1
28		1
28		1
28		1
28		1
28		1
28		1
28		1
28		1
28		1
28		1
28		1
28		1
28		1
28		1
28		1
28		1
28		1
28		1
28		1
28		1
28		1
28		1
28		1
28		1
28		1
28		1
28		1
28		1
28		1
28		1
28		1
28		1
28		1
28		1
28		1
28		1
28		1
28		1
28		1
28		1
28		1
28		1
28		1
28		1
28		1
28		1
28		1
28		1
28		1
28		1
28		1
28		1
28		1
28		1
28		1
28		1
33		1
33		1
33		1
33		1
33		1
33		1
33		1
33		1
33		1
33		1
33		1
33		1
33		1
33		1
33		1
33		1
33		1
33		1
33		1
33		1
33		1
33		1
33		1
33		1
33		1
33		1
33		1
33		1
33		1
33		1
33		1
33		1
33		1
33		1
33		1
33		1
33		1
33		1
33		1
33		1
33		1
33		1
34		1
39		1
39		1
39		1
39		1
39		1
39		1
39		1
39		1
39		1
39		1
39		1
39		1
39		1
39		1
39		1
39		1
39		1
39		1
39		1
39		1
44		1
44		1
44		1
44		1
50		1
50		1
50		1
50		1
55		1
45	1
45	1
40	1
35	1
30	1
45	1
35	1
35	1
45	1
30	1
20	1
40	1
25	1
25	1
20	1
25	1
35	1
45	1
30	1
45	1
40	1
50	1
35	1
25	1
45	1
45	1
45	1
40	1
30	1
30	1
35	1
25	1
25	1
20	1
45	1
35	1
25	1
25	1
35	1
30	1
45	1
20	1
45	1
40	1
25	1
15	1
25	1
25	1
25	1
40	1
30	1
25	1
30	1
30	1
25	1
25	1
40	1
40	1
30	1
35	1
30	1
30	1
35	1
30	1
35	1
50	1
40	1
25	1
25	1
30	1
35	1
25	1
55	1
40	1
40	1
30	1
30	1
35	1
40	1
30	1
45	1
35	1
25	1
40	1
20	1
35	1
50	1
25	1
35	1
30	1
35	1
30	1
30	1
35	1
20	1
40	1
35	1
40	1
45	1
35	1
30	1
25	1
30	1
35	1
50	1
45	1
45	1
20	1
30	1
40	1
40	1
25	1
40	1
35	1
35	1
25	1
30	1
35	1
30	1
25	1
45	1
25	1
25	1
30	1
40	1
30	1
55	1
25	1
40	1
30	1
30	1
50	1
30	1
35	1
20	1
40	1
25	1
30	1
30	1
30	1
40	1
50	1
25	1
40		1
35		1
30		1
30		1
35		1
30		1
40		1
25		1
25		1
30		1
30		1
30		1
25		1
35		1
40		1
30		1
35		1
25		1
25		1
30		1
35		1
50		1
30		1
25		1
35		1
25		1
20		1
25		1
20		1
25		1
20		1
25		1
25		1
25		1
25		1
25		1
20		1
20		1
25		1
40		1
20		1
25		1
35		1
25		1
30		1
30		1
35		1
20		1
20		1
40		1
50		1
20		1
30		1
35		1
35		1
20		1
30		1
20		1
45		1
35		1
25		1
40		1
30		1
25		1
40		1
25		1
30		1
25		1
35		1
40		1
35		1
35		1
25		1
25		1
25		1
25		1
35		1
30		1
20		1
20		1
20		1
45		1
15		1
35		1
30		1
30		1
25		1
30		1
25		1
20		1
30		1
25		1
25		1
40		1
35		1
20		1
20		1
25		1
20		1
40		1
25		1
30		1
25		1
35		1
30		1
25		1
30		1
30		1
30		1
35		1
45		1
40		1
25		1
30		1
35		1
30		1
30		1
40		1
40		1
35		1
25		1
20		1
40		1
20		1
30		1
20		1
35		1
25		1
20		1
30		1
20		1
30		1
20		1
25		1
25		1
25		1
35		1
20		1
25		1
20		1
25		1
40		1
35		1
25		1
20	1
20	1
20	1
20	1
20	1
20	1
25	1
25	1
25	1
25	1
25	1
25	1
25	1
25	1
25	1
30	1
30	1
30	1
30	1
30	1
30	1
30	1
30	1
30	1
30	1
30	1
30	1
30	1
30	1
30	1
30	1
30	1
30	1
35	1
35	1
35	1
35	1
35	1
35	1
35	1
35	1
35	1
35	1
35	1
35	1
35	1
35	1
40	1
40	1
40	1
40	1
40	1
40	1
40	1
40	1
40	1
40	1
40	1
40	1
40	1
40	1
40	1
45	1
45	1
45	1
45	1
45	1
45	1
45	1
45	1
45	1
45	1
45	1
45	1
45	1
45	1
45	1
45	1
45	1
45	1
45	1
45	1
45	1
45	1
45	1
45	1
50	1
50	1
50	1
50	1
50	1
50	1
50	1
50	1
50	1
50	1
50	1
55	1
55	1
55	1
55	1
60	1
60	1
65	1
65	1
65	1
70	1
15		1
15		1
15		1
20		1
20		1
20		1
20		1
20		1
20		1
20		1
20		1
20		1
20		1
20		1
20		1
25		1
25		1
25		1
25		1
25		1
25		1
25		1
25		1
25		1
25		1
25		1
25		1
25		1
25		1
25		1
25		1
25		1
30		1
30		1
30		1
30		1
30		1
30		1
30		1
30		1
30		1
30		1
30		1
30		1
30		1
30		1
30		1
30		1
30		1
30		1
30		1
30		1
30		1
30		1
30		1
30		1
35		1
35		1
35		1
35		1
35		1
35		1
35		1
35		1
35		1
35		1
35		1
35		1
35		1
35		1
35		1
35		1
35		1
35		1
35		1
35		1
40		1
40		1
40		1
40		1
40		1
40		1
40		1
40		1
40		1
40		1
40		1
40		1
40		1
40		1
45		1
45		1
45		1
45		1
45		1
45		1
45		1
45		1
45		1
45		1
50		1
50		1
50		1
50		1
50		1
50		1
60		1

## Sheet: Fig4E
N= technical replicates
Ishikawa										E6E7hTERT
EXPT1-4		neg. siRNA			NAV3 siRNA						neg. siRNA			NAV3 siRNA
Summary		Mean	SD	N	Mean	SD	N				Mean	SD	N	Mean	SD	N
	24h	75.4432	3.12046	8	64.195	3.94865	8			0h	100	0	2	100	0	2
	48h	53.2742	3.21979	8	38.6813	6.03513	8			24h	36.23	0.3286	2	13.61	9.138	2
	72h	24.9571	6.8726	8	17.6921	7.60139	8			48h	0	0	2	0	0	2
Individual experiments
		neg. siRNA			NAV3 siRNA
EXPT	time	mean	stdev	N	mean	stdev	N
1	24	71.9401	11.0243	2	56.2591	8.92645	2
1	48	48.1472	17.9456	2	26.6785	9.24795	2
1	72	24.7152	34.9526	2	8.81059	12.4601	2
2	24	78.8171	15.0131	2	63.0148	1.95174	2
2	48	55.8682	11.4611	2	35.7531	1.0206	2
2	72	27.392	24.6562	2	7.03404	9.51182	2
3	24	75.5699	1.82218	2	65.3942	20.6936	2
3	48	55.6589	2.5717	2	36.849	27.8883	2
3	72	22.6943	19.2798	2	22.1811	31.3688	2
4	24	75.4456	12.153	2	72.1118	10.2203	2
4	48	53.4223	6.56458	2	55.4444	17.3594	2
4	72	25.027	20.5299	2	32.7428	33.5814	2

## Sheet: Fig4F
Technical replicates from one experiment are side by side
Time (hours)	Ishikawa + lipo					Ishikawa + neg. siRNA					Ishikawa + NAV3 siRNA
0	0	0	0	0	0	0	0	0	0	0	0	0	0	0	0
12	0.4457	0.4859	0.4848	0.5717	0.5004	0.382	0.5012	0.506	0.5738	0.5058	0.5835	0.6632	0.5476	0.5802	0.6085
24	0.9688	0.9852	1.0637	1.2783	1.1229	0.7817	0.9751	1.007	1.2155	1.042	1.2486	1.5032	1.2012	1.2767	1.2865
36	1.875	1.8579	1.8437	2.3743	2.0514	1.4719	1.7891	1.7805	2.1447	1.8618	2.4428	2.8184	2.2436	2.3311	2.3072
48	3.042	2.9602	2.9279	3.788	3.3537	2.3834	2.9412	2.8789	3.4993	3.125	3.8909	4.3283	3.9234	3.6699	3.5834
60	4.0951	3.9445	3.8695	4.7506	4.4989	3.3977	4.033	4.2262	4.7351	4.3259	5.1725	5.5219	5.2021	4.7799	4.6048
72	5.0779	4.8284	4.5866	5.4523	5.4166	4.4013	5.176	5.4122	6.0125	5.5209	6.2913	6.5254	6.0389	5.6293	5.3959
84	5.953	5.493	5.0296	6.0507	6.1651	5.0873	6.0984	6.3529	7.0051	6.4782	7.1266	7.3295	6.8158	6.4149	6.0431
Time (hours)	E6E7hTERT + lipo				E6E7hTERT + neg. siRNA				E6E7hTERT + NAV3 siRNA
0	0	0	0	0	0	0	0	0	0	0	0	0
12	0.6241	0.5784	0.7315	0.7058	0.4024	0.4465	0.5727	0.5959	0.4825	0.6858	0.4484	.
24	1.3105	1.2785	1.6335	1.5323	0.929	0.8766	1.2026	1.3965	1.2484	1.6116	1.2341	.
36	2.1564	2.18	2.5064	2.7438	1.5271	1.4874	1.8193	2.2125	2.2669	2.4357	2.2892	.
48	3.0817	3.4281	3.5869	3.7367	2.3664	2.1967	2.9313	3.5857	3.6404	3.8494	3.7123	.
60	3.9515	4.847	4.9321	5.1737	3.5717	3.7167	4.6871	4.6896	5.6545	5.7021	4.9807	.
72	4.6798	6.2661	5.9323	5.985	5.1448	4.6892	6.0921	6.2699	6.9157	6.6428	6.1241	.
84	5.6335	6.8013	6.4295	6.4844	5.9416	5.896	7.0691	6.8032	7.9583	7.125	7.1985	.

## Sheet: Fig4G
Ishikawa				EM-E6E7hTERT
+ neg. siRNA	+ NAV3 siRNA			+ neg. siRNA	+ NAV3 siRNA
6.46	4.04			24.4	19.1
8.43	8.19			25.9	23.4
7.87	8.66			33	29
8.98	7.46

## Sheet: Fig5A
Ishikawa
UNT	NAV3WT	NAV3D1047N
1	19083	30786.3
1	10922.4	28133.5
1	15076.4	14018.1

## Sheet: Fig5D
Ishikawa
UNT	GFPN1	NAV3 WT	NAV3 D1047N
19.6562	12.625	13.7375	16.275
16.1562	16.4062	14.0437	16.8875
14.4375	13.5938	11.6375	16.1
12.3438	12.8438	12.0969	12.7312
10.3438	11.9062	10.2375	11.7469
8.375	6.375	7.2625	15.75
24.1875	14.8125	9.6875	10.4688
15	6.1875	7.6875	8.4375

[truncated: 8 more sheets: Fig5E, Fig5F, Fig5G, SFig3A, SFig5A, SFig5B, SFig5C, SFig5D]
